# Supplementary material for: Genomic and phenomic predictions help capture low-effect alleles promoting seed germination in oilseed rape in addition to QTL analyses
Source: Theor Appl Genet. 2024 Jun 11;137(7):156. doi: 10.1007/s00122-024-04659-0 (PMC11164772; doi:10.1007/s00122-024-04659-0)
Supplement: Supplementary file 1 — Supplementary file1 (XLSX 3717 KB) [file 122_2024_4659_MOESM1_ESM.xlsx]

## Sheet: ESM_1
Laurençon et al.
Combining QTL detection with genomic and phenomic predictions to capture favorable alleles involved in seed germination in oilseed rape (Brassica napus L.)
Online Resource 1: List and characteristics of the 223 rapeseed genotypes
Accession name	Type	Seed quality	Origin	Breeding period	Comments
ABUKUMA	SOSR	++	Asia	NA
ARGENTINE	SOSR	++	North America	NA (mentioned in the literature as dating from before 1982)
C.S.S.R	SOSR	++	Europe	NA (mentioned in the literature as dating from before 1982)
CESKA	SOSR	++	Europe	1970-1979
CHANG HUZI	SOSR	++	Asia	NA
CHINE 28	SOSR	++	Asia	NA
CHINE 29	SOSR	++	Asia	NA
CHINE 30	SOSR	++	Asia	NA
CHINE 32	SOSR	++	Asia	NA
CHINE 34	SOSR	++	Asia	NA
COMET	SOSR	++	Europe	1990-1999
CRESUS	SOSR	++	Europe	2000-2010
CZYZOWSKI	SOSR	++	Europe	NA
DAIRYU	SOSR	++	Asia	NA
EGRA	SOSR	++	Europe	1970-1979
JANETZKI	SOSR	++	Europe	1931-1969
KOGANE	SOSR	++	Asia	NA
MALI	SOSR	++	Europe	NA
MAZOWIECKI	SOSR	++	Europe	NA (mentioned in the literature as dating from before 1982)
MLOCHOWSKI	SOSR	++	Europe	NA
MURASAKI	SOSR	++	Asia	1970-1979
MUTSU	SOSR	++	Asia	1970-1979
NORIN 10	SOSR	++	Asia	1970-1979
NORIN 9	SOSR	++	Asia	1970-1979
NOZOWSKI	SOSR	++	Europe	NA
REGINA	SOSR	++	Europe	1931-1969
SIELECKI	SOSR	++	Europe	1980-1989
SUEHIRO	SOSR	++	Asia	NA
TAICHUNG	SOSR	++	Asia	NA
TANKA	SOSR	++	North America	1931-1969
TIE GIENG QUING	SOSR	++	Asia	NA
TOKIWA	SOSR	++	Asia	NA
YUDAL	SOSR	++	Asia	1931-1969
BRUTOR	SOSR	0+	Europe	1970-1979
CROP	SOSR	0+	Europe	1970-1979
GULLIVER	SOSR	0+	Europe	1970-1979
MARIS HAPLONA	SOSR	0+	Europe	1970-1979
NIKLAS	SOSR	0+	Europe	1980-1989
ORPAL	SOSR	0+	Europe	1970-1979
ROMEO	SOSR	0+	Europe	1970-1979
WESBELL	SOSR	0+	Oceania	1980-1989
WESREO	SOSR	0+	Oceania	1970-1979
YEONG DANG	SOSR	0+	Asia	NA
ZERO ERUCIC ACID	SOSR	0+	North America	1970-1979
ALTO	SOSR	00	Europe	2000-2010
BRIOL	SOSR	00	Europe	1990-1999
CALISTO	SOSR	00	Europe	2000-2010
CAVIAR	SOSR	00	Europe	1990-1999
CESAR	SOSR	00	Europe	1980-1989
CYCLONE	SOSR	00	Europe	1990-1999
DRAKKAR	SOSR	00	Europe	1980-1989
DUNKELD	SOSR	00	Oceania	1990-1999
DUPLO	SOSR	00	Europe	1970-1979
FIDELIO	SOSR	00	Europe	1990-1999
FORTE	SOSR	00	Europe	1990-1999
GLOBAL	SOSR	00	Europe	1980-1989
HANNA	SOSR	00	Europe	1980-1989
HELIOS	SOSR	00	Europe	1990-1999
KARAT	SOSR	00	Europe	1980-1989
LIRAWELL	SOSR	00	Europe	1980-1989
MALUKA	SOSR	00	Oceania	1980-1989
MARINA	SOSR	00	Europe	1990-1999
MARNOO	SOSR	00	Oceania	1980-1989
MARY	SOSR	00	Europe	1980-1989
MIRO	SOSR	00	Europe	1990-1999
NORA	SOSR	00	Europe	1970-1979
OMEGA	SOSR	00	Europe	1980-1989
OSCAR	SOSR	00	Oceania	1990-1999
RP 1	SOSR	00	Europe	NA
RP2	SOSR	00	Europe	1980-1989
SHIRALEE	SOSR	00	Oceania	1980-1989
SPOK	SOSR	00	Europe	1990-1999
SPONSOR	SOSR	00	Europe	1990-1999
SPOUTNIK	SOSR	00	Europe	1990-1999
STELLAR	SOSR	00	North America	1980-1989
TANTO	SOSR	00	Europe	1990-1999
TOPAS	SOSR	00	Europe	1980-1989
TRIBUTE	SOSR	00	North America	1980-1989
WESBARKER	SOSR	00	Oceania	1980-1989
WESBROOK	SOSR	00	Oceania	1980-1989
WESTAR	SOSR	00	North America	1980-1989
Bangholm	Swede	NA	Europe	1931-1969
Lord Derby	Swede	NA	Europe	NA
Arvor	WFR	++	Europe	1931-1969
Bladkool (Limburgse Bladkool)	WFR	++	Europe	1970-1979
Dwarf Essex	WFR	++	Europe	1931-1969
English Giant	WFR	++	Europe	1970-1979
Fora	WFR	++	Europe	1970-1979
Kentan	WFR	++	Europe	1970-1979
Liragrün	WFR	++	Europe	1970-1979
Palu	WFR	++	Europe	1970-1979
Parapluie	WFR	++	Europe	1931-1969
Petranova	WFR	++	Europe	1931-1969
Samo	WFR	++	Europe	1970-1979
Nunsdale	WFR	NA	Europe	NA
Silona	WFR	NA	Europe	1931-1969
Abukuma natane	WOSR	++	Asia	NA
Aburamasari	WOSR	++	Asia	NA
Alsace 1360	WOSR	++	Europe	1931-1969
BLAGODATNYI	WOSR	++	Europe	NA
DEBRUDER DIPPES	WOSR	++	Asia	NA
Dippes	WOSR	++	Europe	NA
Dublianski	WOSR	++	Europe	1931-1969
EZSTERHAZY N.ST	WOSR	++	Europe	NA
Fertodi Elit	WOSR	++	Europe	NA	Not used in genomic and phenomic predictions
Gaspard	WOSR	++	Europe	1980-1989
Goldgelber Zarter Butter	WOSR	++	Europe	1931-1969
Gross Luesewitzer	WOSR	++	Europe	1931-1969	Not used in genomic and phenomic predictions
HOCHZUCHT REPOLE	WOSR	++	Asia	NA
Hokkai 3-Go	WOSR	++	Asia	NA	Not used in genomic and phenomic predictions
K26-96	WOSR	++	NA	NA
KORMOVOI SKRIVERSKYI	WOSR	++	Europe	NA
Lembke	WOSR	++	Europe	1931-1969
LJUBLANA	WOSR	++	Europe	NA
Major	WOSR	++	Europe	1970-1979
Matador	WOSR	++	Europe	1970-1979
Moldavia	WOSR	++	Asia	1931-1969
NIEDERARNBACHER	WOSR	++	Europe	NA
NOVOCHARTORYISKYI	WOSR	++	Asia	NA
Oleski	WOSR	++	Asia	1931-1969
Panter	WOSR	++	Europe	1931-1969
Pollux	WOSR	++	Europe	NA
Quedlinburger Platzfester	WOSR	++	Europe	1931-1969
Ramses	WOSR	++	Europe	1970-1979
RANGI	WOSR	++	Oceania	1970-1979
Rapol	WOSR	++	Europe	1970-1979
Sarepta	WOSR	++	Europe	1931-1969
Skrzeszowicki	WOSR	++	Europe	1931-1969
Slapska	WOSR	++	Europe	1931-1969
Sobotkowski	WOSR	++	Europe	1931-1969
Sollux	WOSR	++	Europe	1970-1979
Sonnengold	WOSR	++	Europe	NA
Taiwan	WOSR	++	Asia	NA
Trebicska	WOSR	++	Asia	NA
Victor	WOSR	++	Europe	1990-1999
Warzanwski	WOSR	++	Europe	1931-1969
Zeruca	WOSR	+0	Europe	1990-1999
Aztec	WOSR	0+	Europe	1980-1989
Belinda	WOSR	0+	Europe	1980-1989
Brink	WOSR	0+	Europe	1980-1989
Constable	WOSR	0+	Europe	1970-1979
Doral	WOSR	0+	Europe	1980-1989
Emil	WOSR	0+	Europe	1980-1989
JetNeuf	WOSR	0+	Europe	1970-1979	Not used in genomic and phenomic predictions
Jupiter	WOSR	0+	Europe	1980-1989
Korina	WOSR	0+	Europe	1980-1989
KRASNODARSKYI	WOSR	0+	Asia	NA
Kurander	WOSR	0+	Europe	1980-1989
Ligora	WOSR	0+	Europe	1980-1989
Mikado	WOSR	0+	Europe	1980-1989
Sinus	WOSR	0+	Europe	1970-1979
Valdor	WOSR	0+	Europe	2000-2010
Alesi	WOSR	00	Europe	2000-2010
Amber	WOSR	00	Europe	1990-1999
Astrid	WOSR	00	Europe	2000-2010
Aviso	WOSR	00	Europe	2000-2010	Not used in genomic and phenomic predictions
Bolko	WOSR	00	Europe	1980-1989
Boston	WOSR	00	Europe	1990-1999	Not used in genomic and phenomic predictions
Capricorn	WOSR	00	Europe	1990-1999
Columbus	WOSR	00	Europe	1990-1999
Colvert	WOSR	00	Europe	1990-1999
Contact	WOSR	00	Europe	1990-1999
Coriander	WOSR	00	Europe	NA
Darmor	WOSR	00	Europe	1980-1989
Darmor bzh	WOSR	00	Europe	1990-1999	Not used in genomic and phenomic predictions
DS009	WOSR	00	Europe	NA
DS036	WOSR	00	Europe	NA
Expert	WOSR	00	Europe	2000-2010	Not used in genomic and phenomic predictions
Goeland	WOSR	00	Europe	1990-1999
Hektor	WOSR	00	Europe	1990-1999	Not used in genomic and phenomic predictions
Inca	WOSR	00	Europe	1990-1999
Jantar	WOSR	00	Europe	1980-1989	Not used in genomic and phenomic predictions
Laser	WOSR	00	Europe	1990-1999
Licorne	WOSR	00	Europe	2000-2010
Lipton	WOSR	00	Europe	NA
Lisabeth	WOSR	00	Europe	1990-1999
Madora	WOSR	00	Europe	1990-1999
Madrigal	WOSR	00	Europe	1990-1999
Mar	WOSR	00	Europe	1990-1999
Maxol	WOSR	00	Europe	1990-1999
Milena	WOSR	00	Europe	2000-2010
Mohican	WOSR	00	Europe	1990-1999
Montego	WOSR	00	Europe	2000-2010
Navajo	WOSR	00	Europe	1990-1999
NK Bravour	WOSR	00	Europe	2000-2010
NK Passion	WOSR	00	Europe	2000-2010
Oase	WOSR	00	Europe	2000-2010
Olimpiade2-DS2	WOSR	00	Europe	NA
Olymp	WOSR	00	Europe	1990-1999
Pacific	WOSR	00	Europe	2000-2010
Pollen	WOSR	00	Europe	1990-1999
Potomac	WOSR	00	Europe	2000-2010
Remy	WOSR	00	Europe	2000-2010
Roxet	WOSR	00	Europe	2000-2010
Salomont	WOSR	00	Europe	2000-2010
Samourai	WOSR	00	Europe	1980-1989
Savannah	WOSR	00	Europe	2000-2010	Not used in genomic and phenomic predictions
Start	WOSR	00	Europe	2000-2010
SW Gospel	WOSR	00	Europe	2000-2010
Tapidor	WOSR	00	Europe	1980-1989	Not used in genomic and phenomic predictions
Tenor	WOSR	00	Europe	1990-1999
Twister	WOSR	00	Europe	2000-2010
Apex	WOSR	NA	Europe	1990-1999
Apex-93_5 X Ginyou_3 DH line	WOSR	NA	NA	NA
Beluga	WOSR	NA	Europe	2000-2010
Chembere Dzagumhana	WOSR	NA	Africa	NA
Evvin	WOSR	NA	Asia	NA
ExV8-DH_675	WOSR	NA	Europe	NA
Groene Groninger Snijmoes	WOSR	NA	Europe	1970-1979
KW3077	WOSR	NA	Europe	NA
Licapo	WOSR	NA	Europe	NA
Lipid	WOSR	NA	Europe	NA
Lion	WOSR	NA	Europe	2000-2010
Lord	WOSR	NA	Europe	NA
Maplus	WOSR	NA	Europe	1990-1999
Missouri	WOSR	NA	Europe	2000-2010
Recital	WOSR	NA	NA	2000-2010
Robust	WOSR	NA	Europe	NA
Shannon x Winner DH line	WOSR	NA	NA	NA
SLM 0413	WOSR	NA	Europe	NA
V8	WOSR	NA	NA	NA
Verona	WOSR	NA	NA	2000-2010	Not used in genomic and phenomic predictions
Wild accession	WOSR	NA	Africa	NA
The rapeseed type is given with: SOSR, spring oilseed rape; WOSR, winter oilseed rape; WFR, winter forage rape; NA, not known.
The seed quality is given with: '++', varieties rich in erucic acid (C22:1) and glucosinolates (GSL); '+0', varieties rich in C22:1 and poor in GSL; '0+', varieties poor in C22:1 and rich in GSL; '00', varieties poor in C22:1 and in GSL; NA, not known.

## Sheet: ESM_2
Laurençon et al.
Combining QTL detection with genomic and phenomic predictions to capture favorable alleles involved in seed germination in oilseed rape (Brassica napus L.)
Online Resource 2: Patterns of LD Decay along the chromosomes.
Dots represent the r² value against the distance between a pair of markers. The black curve represent the rate of LD decay along the distance, modelled by non-linear regression. The red line indicates the LD threshold value.

## Sheet: ESM_3
Laurençon et al.
Combining QTL detection with genomic and phenomic predictions to capture favorable alleles involved in seed germination in oilseed rape (Brassica napus L.)
Online Resource 3: Genomic heritability (in red) and residual values (in blue) along NIR spectra.
NIR spectra were acquired on seeds for each genotype.

## Sheet: ESM_4
Laurençon et al.
Combining QTL detection with genomic and phenomic predictions to capture favorable alleles involved in seed germination in oilseed rape (Brassica napus L.)
Online Resource 4: QQ plot and Manhattan plot describing marker-trait association for GP36.
Blue line in the Manhattan plot represent the Gao threshold. The A subgenome is represented in blue, while the C subgenome is represented in red.

## Sheet: ESM_5
Laurençon et al.
Combining QTL detection with genomic and phenomic predictions to capture favorable alleles involved in seed germination in oilseed rape (Brassica napus L.)
Online Resource 5: Distribution of germination trait values in the population, regarding the number of favorable alleles involved.
GP36, Germination percentage at 36 h of seed imbibition; MGT, Mean germination time; T20 and T50, Time to 20% or 50% of germimation; VI, Seed volume increase after 20h of imbibition; TSW, Thousand seed weight.
Each boxplot indicates the mean (bold line), the first and third quartiles (boxes), the first and ninth deciles (whiskers).
Means that were significantly different at the 5% level following a Tukey tests are indicated with different letters on the top of each box.

## Sheet: ESM_6
Laurençon et al.
Combining QTL detection with genomic and phenomic predictions to capture favorable alleles involved in seed germination in oilseed rape (Brassica napus L.)
Online Resource 6: List of genes underlying QTL identified.
For each QTL, information about the chromosome and the position of the flanking markers is given.
For each gene, the position in pb is given, as well as the corresponding A. thaliana gene and its function.
Positions are relative to the reference genome Darmor-bzh V10 (Rousseau-Gueutin et al. 2020)
QTL Name	Chr	Pos flanking marker 1	Pos flanking marker 2	Start gene	End gene	Gene name	Hit Ath	Function
QTL.A06.1	A06	915357	1194477	930537	931281	A06p01190.1_BnaDAR	AT1G53130	GRI Stigma-specific Stig1 family protein
QTL.A06.1	A06	915357	1194477	936905	938501	A06p01210.1_BnaDAR	AT1G53100	Core-2/I-branching beta-1,6-N-acetylglucosaminyltransferase family protein
QTL.A06.1	A06	915357	1194477	949852	950289	A06p01250.1_BnaDAR	AT5G06020	Plant self-incompatibility protein S1 family
QTL.A06.1	A06	915357	1194477	950732	952494	A06p01260.1_BnaDAR	NO HIT	NA
QTL.A06.1	A06	915357	1194477	958457	962725	A06p01270.1_BnaDAR	AT1G53040	Protein of unknown function (DUF616)
QTL.A06.1	A06	915357	1194477	964841	965680	A06p01280.1_BnaDAR	AT1G53035	unknown protein; FUNCTIONS IN: molecular_function unknown; INVOLVED IN: biological_process unknown; LOCATED IN: endomembrane system; EXPRESSED IN: 23 plant structures; EXPRESSED DURING: 13 growth stages; BEST Arabidopsis thaliana protein match is: unknown protein (TAIR:AT3G15358.1); Has 49 Blast hits to 49 proteins in 9 species: Archae - 0; Bacteria - 0; Metazoa - 0; Fungi - 0; Plants - 49; Virus…
QTL.A06.1	A06	915357	1194477	966795	967950	A06p01290.1_BnaDAR	AT1G53030	Cytochrome C oxidase copper chaperone (COX17)
QTL.A06.1	A06	915357	1194477	968403	970663	A06p01300.1_BnaDAR	AT1G53025	Ubiquitin-conjugating enzyme family protein
QTL.A06.1	A06	915357	1194477	982923	983467	A06p01330.1_BnaDAR	AT4G12170	Thioredoxin superfamily protein
QTL.A06.1	A06	915357	1194477	1053406	1053765	A06p01360.1_BnaDAR	NO HIT	NA
QTL.A06.1	A06	915357	1194477	1057452	1058058	A06p01390.1_BnaDAR	NO HIT	NA
QTL.A06.1	A06	915357	1194477	1060491	1061809	A06p01400.1_BnaDAR	AT3G15450	Aluminium induced protein with YGL and LRDR motifs
QTL.A06.1	A06	915357	1194477	1062502	1065294	A06p01410.1_BnaDAR	AT1G52920	GCR2, GPCR G protein coupled receptor
QTL.A06.1	A06	915357	1194477	1075626	1076556	A06p01430.1_BnaDAR	AT1G52900	Toll-Interleukin-Resistance (TIR) domain family protein
QTL.A06.1	A06	915357	1194477	1083226	1084974	A06p01440.1_BnaDAR	AT1G52890	ANAC019, NAC019 NAC domain containing protein 19
QTL.A06.1	A06	915357	1194477	1085078	1085689	A06p01450.1_BnaDAR	NO HIT	NA
QTL.A06.1	A06	915357	1194477	1092165	1093564	A06p01460.1_BnaDAR	AT3G04070	anac047, NAC047 NAC domain containing protein 47
QTL.A06.1	A06	915357	1194477	1101152	1101781	A06p01470.1_BnaDAR	AT3G15518	unknown protein; FUNCTIONS IN: molecular_function unknown; INVOLVED IN: biological_process unknown; LOCATED IN: cellular_component unknown; Has 30201 Blast hits to 17322 proteins in 780 species: Archae - 12; Bacteria - 1396; Metazoa - 17338; Fungi - 3422; Plants - 5037; Viruses - 0; Other Eukaryotes - 2996 (source: NCBI BLink).
QTL.A06.1	A06	915357	1194477	1110786	1111577	A06p01500.1_BnaDAR	AT1G52855	unknown protein; BEST Arabidopsis thaliana protein match is: unknown protein (TAIR:AT3G15534.1); Has 35333 Blast hits to 34131 proteins in 2444 species: Archae - 798; Bacteria - 22429; Metazoa - 974; Fungi - 991; Plants - 531; Viruses - 0; Other Eukaryotes - 9610 (source: NCBI BLink).
QTL.A06.1	A06	915357	1194477	1112939	1113276	A06p01510.1_BnaDAR	NO HIT	NA
QTL.A06.1	A06	915357	1194477	1117309	1118346	A06p01520.1_BnaDAR	AT1G52830	IAA6, SHY1 indole-3-acetic acid 6
QTL.A06.1	A06	915357	1194477	1132730	1134031	A06p01580.1_BnaDAR	AT1G52790	2-oxoglutarate (2OG) and Fe(II)-dependent oxygenase superfamily protein
QTL.A06.1	A06	915357	1194477	1170438	1173215	A06p01650.1_BnaDAR	AT1G52750	alpha/beta-Hydrolases superfamily protein
QTL.A06.1	A06	915357	1194477	1179751	1181981	A06p01680.1_BnaDAR	AT1G52695	alpha/beta-Hydrolases superfamily protein
QTL.A06.1	A06	915357	1194477	1183628	1184331	A06p01690.1_BnaDAR	AT1G52680	late embryogenesis abundant protein-related / LEA protein-related
QTL.A06.2	A06	34391936	38664180	34398167	34398952	A06p29610.1_BnaDAR	AT5G62865	unknown protein; BEST Arabidopsis thaliana protein match is: unknown protein (TAIR:AT3G48020.1).
QTL.A06.2	A06	34391936	38664180	34401241	34403223	A06p29620.1_BnaDAR	AT5G62880	ARAC10, ATRAC10, ATROP11, RAC10 RAC-like 10
QTL.A06.2	A06	34391936	38664180	34410663	34413686	A06p29630.1_BnaDAR	AT5G62890	Xanthine/uracil permease family protein
QTL.A06.2	A06	34391936	38664180	34415657	34416484	A06p29640.1_BnaDAR	AT5G62900	unknown protein; FUNCTIONS IN: molecular_function unknown; INVOLVED IN: N-terminal protein myristoylation; LOCATED IN: cellular_component unknown; EXPRESSED IN: 22 plant structures; EXPRESSED DURING: 12 growth stages; BEST Arabidopsis thaliana protein match is: unknown protein (TAIR:AT5G50090.1); Has 157 Blast hits to 157 proteins in 14 species: Archae - 0; Bacteria - 0; Metazoa - 0; Fungi - 0; P…
QTL.A06.2	A06	34391936	38664180	34419004	34420548	A06p29650.1_BnaDAR	AT5G62910	RING/U-box superfamily protein
QTL.A06.2	A06	34391936	38664180	34441395	34441853	A06p29690.1_BnaDAR	NO HIT	NA
QTL.A06.2	A06	34391936	38664180	34457229	34457813	A06p29710.1_BnaDAR	NO HIT	NA
QTL.A06.2	A06	34391936	38664180	34469052	34469384	A06p29730.1_BnaDAR	NO HIT	NA
QTL.A06.2	A06	34391936	38664180	34488706	34491074	A06p29760.1_BnaDAR	AT5G62960	unknown protein; BEST Arabidopsis thaliana protein match is: unknown protein (TAIR:AT1G10660.1); Has 35333 Blast hits to 34131 proteins in 2444 species: Archae - 798; Bacteria - 22429; Metazoa - 974; Fungi - 991; Plants - 531; Viruses - 0; Other Eukaryotes - 9610 (source: NCBI BLink).
QTL.A06.2	A06	34391936	38664180	34503545	34506015	A06p29770.1_BnaDAR	NO HIT	NA
QTL.A06.2	A06	34391936	38664180	34507734	34509011	A06p29790.1_BnaDAR	AT5G63010	Transducin/WD40 repeat-like superfamily protein
QTL.A06.2	A06	34391936	38664180	34529031	34530459	A06p29810.1_BnaDAR	AT5G63050	EMB2759 embryo defective 2759
QTL.A06.2	A06	34391936	38664180	34531740	34532522	A06p29820.1_BnaDAR	AT3G62850	zinc finger protein-related
QTL.A06.2	A06	34391936	38664180	34565566	34566872	A06p29850.1_BnaDAR	AT5G63130	Octicosapeptide/Phox/Bem1p family protein
QTL.A06.2	A06	34391936	38664180	34577473	34581102	A06p29870.1_BnaDAR	AT5G63140	ATPAP29, PAP29 purple acid phosphatase 29
QTL.A06.2	A06	34391936	38664180	34586313	34587850	A06p29880.1_BnaDAR	AT5G63140	ATPAP29, PAP29 purple acid phosphatase 29
QTL.A06.2	A06	34391936	38664180	34604281	34606839	A06p29900.1_BnaDAR	AT2G42160	BRIZ1 zinc finger (ubiquitin-hydrolase) domain-containing protein
QTL.A06.2	A06	34391936	38664180	34611029	34615033	A06p29920.1_BnaDAR	AT3G48390	MA3 domain-containing protein
QTL.A06.2	A06	34391936	38664180	34628290	34631082	A06p29970.1_BnaDAR	AT5G63260	Zinc finger C-x8-C-x5-C-x3-H type family protein
QTL.A06.2	A06	34391936	38664180	34634502	34635598	A06p30000.1_BnaDAR	NO HIT	NA
QTL.A06.2	A06	34391936	38664180	34635999	34637042	A06p30010.1_BnaDAR	NO HIT	NA
QTL.A06.2	A06	34391936	38664180	34657388	34664215	A06p30050.1_BnaDAR	AT5G63420	emb2746 RNA-metabolising metallo-beta-lactamase family protein
QTL.A06.2	A06	34391936	38664180	34664216	34665341	A06p30060.1_BnaDAR	NO HIT	NA
QTL.A06.2	A06	34391936	38664180	34676405	34677100	A06p30080.1_BnaDAR	NO HIT	NA
QTL.A06.2	A06	34391936	38664180	34705925	34707238	A06p30090.1_BnaDAR	AT4G21380	ARK3, RK3 receptor kinase 3
QTL.A06.2	A06	34391936	38664180	34715100	34716229	A06p30110.1_BnaDAR	AT5G63480	unknown protein; Has 30201 Blast hits to 17322 proteins in 780 species: Archae - 12; Bacteria - 1396; Metazoa - 17338; Fungi - 3422; Plants - 5037; Viruses - 0; Other Eukaryotes - 2996 (source: NCBI BLink).
QTL.A06.2	A06	34391936	38664180	34728231	34728568	A06p30130.1_BnaDAR	NO HIT	NA
QTL.A06.2	A06	34391936	38664180	34728680	34729921	A06p30140.1_BnaDAR	AT5G63510	GAMMA CAL1 gamma carbonic anhydrase like 1
QTL.A06.2	A06	34391936	38664180	34739349	34741615	A06p30160.1_BnaDAR	AT5G63530	ATFP3, FP3 farnesylated protein 3
QTL.A06.2	A06	34391936	38664180	34791824	34794807	A06p30170.1_BnaDAR	AT5G63550	DEK domain-containing chromatin associated protein
QTL.A06.2	A06	34391936	38664180	34795995	34797771	A06p30180.1_BnaDAR	AT5G63560	HXXXD-type acyl-transferase family protein
QTL.A06.2	A06	34391936	38664180	34800886	34802945	A06p30190.1_BnaDAR	AT5G63570	GSA1 glutamate-1-semialdehyde-2,1-aminomutase
QTL.A06.2	A06	34391936	38664180	34805348	34809307	A06p30200.1_BnaDAR	AT5G63580	FLS2, ATFLS2 flavonol synthase 2
QTL.A06.2	A06	34391936	38664180	34834601	34836148	A06p30230.1_BnaDAR	NO HIT	NA
QTL.A06.2	A06	34391936	38664180	34847816	34850837	A06p30260.1_BnaDAR	AT5G63640	ENTH/VHS/GAT family protein
QTL.A06.2	A06	34391936	38664180	34858836	34861357	A06p30290.1_BnaDAR	AT5G63680	Pyruvate kinase family protein
QTL.A06.2	A06	34391936	38664180	34864708	34867368	A06p30310.1_BnaDAR	AT5G63710	Leucine-rich repeat protein kinase family protein
QTL.A06.2	A06	34391936	38664180	34876480	34878027	A06p30320.1_BnaDAR	AT5G63720	KPL kokopelli
QTL.A06.2	A06	34391936	38664180	34891298	34895052	A06p30360.1_BnaDAR	AT5G63770	ATDGK2, DGK2 diacylglycerol kinase 2
QTL.A06.2	A06	34391936	38664180	34897268	34899152	A06p30370.1_BnaDAR	AT5G63780	SHA1 RING/FYVE/PHD zinc finger superfamily protein
QTL.A06.2	A06	34391936	38664180	34903563	34904648	A06p30390.1_BnaDAR	NO HIT	NA
QTL.A06.2	A06	34391936	38664180	34929742	34930419	A06p30410.1_BnaDAR	NO HIT	NA
QTL.A06.2	A06	34391936	38664180	34930420	34930957	A06p30420.1_BnaDAR	AT1G28060	Pre-mRNA-splicing factor 3
QTL.A06.2	A06	34391936	38664180	34938014	34949711	A06p30430.1_BnaDAR	AT5G63800	MUM2, BGAL6 Glycosyl hydrolase family 35 protein
QTL.A06.2	A06	34391936	38664180	34951446	34955570	A06p30450.1_BnaDAR	AT5G63840	RSW3, PSL5 Glycosyl hydrolases family 31 protein
QTL.A06.2	A06	34391936	38664180	34957580	34960406	A06p30460.1_BnaDAR	AT5G63850	AAP4 amino acid permease 4
QTL.A06.2	A06	34391936	38664180	34976288	34977783	A06p30500.1_BnaDAR	AT5G63880	VPS20.1 SNF7 family protein
QTL.A06.2	A06	34391936	38664180	34990839	34992254	A06p30520.1_BnaDAR	AT5G63900	Acyl-CoA N-acyltransferase with RING/FYVE/PHD-type zinc finger domain
QTL.A06.2	A06	34391936	38664180	34995173	34995607	A06p30540.1_BnaDAR	NO HIT	NA
QTL.A06.2	A06	34391936	38664180	34998379	35001594	A06p30550.1_BnaDAR	AT5G63940	Protein kinase protein with adenine nucleotide alpha hydrolases-like domain
QTL.A06.2	A06	34391936	38664180	35018951	35026032	A06p30580.1_BnaDAR	AT5G63960	EMB2780 DNA binding;nucleotide binding;nucleic acid binding;DNA-directed DNA polymerases;DNA-directed DNA polymerases
QTL.A06.2	A06	34391936	38664180	35028864	35030605	A06p30600.1_BnaDAR	AT5G63980	SAL1, ALX8, ATSAL1, HOS2, FRY1, RON1 Inositol monophosphatase family protein
QTL.A06.2	A06	34391936	38664180	35032100	35034131	A06p30610.1_BnaDAR	AT5G63990	Inositol monophosphatase family protein
QTL.A06.2	A06	34391936	38664180	35034887	35036857	A06p30620.1_BnaDAR	AT5G64000	SAL2, ATSAL2 Inositol monophosphatase family protein
QTL.A06.2	A06	34391936	38664180	35059905	35061167	A06p30680.1_BnaDAR	AT1G28060	Pre-mRNA-splicing factor 3
QTL.A06.2	A06	34391936	38664180	35086407	35088922	A06p30710.1_BnaDAR	NO HIT	NA
QTL.A06.2	A06	34391936	38664180	35095599	35099331	A06p30740.1_BnaDAR	AT5G64030	S-adenosyl-L-methionine-dependent methyltransferases superfamily protein
QTL.A06.2	A06	34391936	38664180	35115749	35116116	A06p30790.1_BnaDAR	NO HIT	NA
QTL.A06.2	A06	34391936	38664180	35160624	35161913	A06p30880.1_BnaDAR	AT5G64160	unknown protein; FUNCTIONS IN: molecular_function unknown; INVOLVED IN: biological_process unknown; LOCATED IN: cellular_component unknown; EXPRESSED IN: 24 plant structures; EXPRESSED DURING: 15 growth stages; Has 30201 Blast hits to 17322 proteins in 780 species: Archae - 12; Bacteria - 1396; Metazoa - 17338; Fungi - 3422; Plants - 5037; Viruses - 0; Other Eukaryotes - 2996 (source: NCBI BLink).
QTL.A06.2	A06	34391936	38664180	35166532	35167815	A06p30900.1_BnaDAR	AT5G64180	unknown protein; Has 1807 Blast hits to 1807 proteins in 277 species: Archae - 0; Bacteria - 0; Metazoa - 736; Fungi - 347; Plants - 385; Viruses - 0; Other Eukaryotes - 339 (source: NCBI BLink).
QTL.A06.2	A06	34391936	38664180	35169207	35171184	A06p30910.1_BnaDAR	AT5G64190	unknown protein; BEST Arabidopsis thaliana protein match is: unknown protein (TAIR:AT2G40390.1); Has 1807 Blast hits to 1807 proteins in 277 species: Archae - 0; Bacteria - 0; Metazoa - 736; Fungi - 347; Plants - 385; Viruses - 0; Other Eukaryotes - 339 (source: NCBI BLink).
QTL.A06.2	A06	34391936	38664180	35174407	35176073	A06p30930.1_BnaDAR	AT5G64240	AtMC3, MC3 metacaspase 3
QTL.A06.2	A06	34391936	38664180	35190138	35191386	A06p30950.1_BnaDAR	AT5G64260	EXL2 EXORDIUM like 2
QTL.A06.2	A06	34391936	38664180	35198298	35202035	A06p30960.1_BnaDAR	AT5G64270	splicing factor, putative
QTL.A06.2	A06	34391936	38664180	35214343	35217064	A06p30980.1_BnaDAR	AT5G64300	ATGCH, GCH, ATRIBA1, RFD1 GTP cyclohydrolase II
QTL.A06.2	A06	34391936	38664180	35229550	35230249	A06p30990.1_BnaDAR	AT5G64310	AGP1, ATAGP1 arabinogalactan protein 1
QTL.A06.2	A06	34391936	38664180	35233362	35236960	A06p31000.1_BnaDAR	AT5G64330	NPH3, RPT3, JK218 Phototropic-responsive NPH3 family protein
QTL.A06.2	A06	34391936	38664180	35250024	35251671	A06p31050.1_BnaDAR	AT5G64370	BETA-UP, PYD3 beta-ureidopropionase
QTL.A06.2	A06	34391936	38664180	35251938	35254242	A06p31060.1_BnaDAR	AT5G64380	Inositol monophosphatase family protein
QTL.A06.2	A06	34391936	38664180	35255563	35257049	A06p31070.1_BnaDAR	AT5G64400	BEST Arabidopsis thaliana protein match is: Cox19-like CHCH family protein (TAIR:AT5G09570.1); Has 127 Blast hits to 125 proteins in 40 species: Archae - 0; Bacteria - 9; Metazoa - 16; Fungi - 2; Plants - 64; Viruses - 0; Other Eukaryotes - 36 (source: NCBI BLink).
QTL.A06.2	A06	34391936	38664180	35257313	35262139	A06p31080.1_BnaDAR	AT5G64420	DNA polymerase V family
QTL.A06.2	A06	34391936	38664180	35268170	35281609	A06p31100.1_BnaDAR	AT5G64440	AtFAAH, FAAH fatty acid amide hydrolase
QTL.A06.2	A06	34391936	38664180	35285087	35285970	A06p31110.1_BnaDAR	NO HIT	NA
QTL.A06.2	A06	34391936	38664180	35290630	35292232	A06p31130.1_BnaDAR	NO HIT	NA
QTL.A06.2	A06	34391936	38664180	35293280	35294208	A06p31140.1_BnaDAR	NO HIT	NA
QTL.A06.2	A06	34391936	38664180	35295911	35296558	A06p31150.1_BnaDAR	AT2G43740	Mannose-binding lectin superfamily protein
QTL.A06.2	A06	34391936	38664180	35301222	35305348	A06p31190.1_BnaDAR	AT3G22150	Tetratricopeptide repeat (TPR)-like superfamily protein
QTL.A06.2	A06	34391936	38664180	35308471	35310055	A06p31210.1_BnaDAR	AT5G64470	TBL12 Plant protein of unknown function (DUF828)
QTL.A06.2	A06	34391936	38664180	35310389	35311147	A06p31220.1_BnaDAR	AT5G64480	unknown protein; Has 35333 Blast hits to 34131 proteins in 2444 species: Archae - 798; Bacteria - 22429; Metazoa - 974; Fungi - 991; Plants - 531; Viruses - 0; Other Eukaryotes - 9610 (source: NCBI BLink).
QTL.A06.2	A06	34391936	38664180	35311709	35314964	A06p31230.1_BnaDAR	AT5G64500	Major facilitator superfamily protein
QTL.A06.2	A06	34391936	38664180	35317176	35319306	A06p31250.1_BnaDAR	AT5G64510	TIN1 unknown protein; FUNCTIONS IN: molecular_function unknown; INVOLVED IN: biological_process unknown; LOCATED IN: endomembrane system; EXPRESSED IN: 17 plant structures; EXPRESSED DURING: 10 growth stages; Has 35333 Blast hits to 34131 proteins in 2444 species: Archae - 798; Bacteria - 22429; Metazoa - 974; Fungi - 991; Plants - 531; Viruses - 0; Other Eukaryotes - 9610 (source: NCBI BLink).
QTL.A06.2	A06	34391936	38664180	35335914	35337552	A06p31260.1_BnaDAR	AT5G64530	ANAC104, XND1 xylem NAC domain 1
QTL.A06.2	A06	34391936	38664180	35385215	35387079	A06p31340.1_BnaDAR	AT5G02340	Cysteine/Histidine-rich C1 domain family protein
QTL.A06.2	A06	34391936	38664180	35388046	35388693	A06p31350.1_BnaDAR	AT5G64620	C/VIF2, ATC/VIF2 cell wall / vacuolar inhibitor of fructosidase 2
QTL.A06.2	A06	34391936	38664180	35389663	35392819	A06p31360.1_BnaDAR	AT5G64630	FAS2, NFB01, NFB1, MUB3.9 Transducin/WD40 repeat-like superfamily protein
QTL.A06.2	A06	34391936	38664180	35393369	35395226	A06p31370.1_BnaDAR	AT5G64640	Plant invertase/pectin methylesterase inhibitor superfamily
QTL.A06.2	A06	34391936	38664180	35404108	35405080	A06p31400.1_BnaDAR	AT1G14800	Nucleic acid-binding, OB-fold-like protein
QTL.A06.2	A06	34391936	38664180	35405210	35406430	A06p31410.1_BnaDAR	NO HIT	NA
QTL.A06.2	A06	34391936	38664180	35410700	35412289	A06p31420.1_BnaDAR	NO HIT	NA
QTL.A06.2	A06	34391936	38664180	35415184	35415444	A06p31430.1_BnaDAR	NO HIT	NA
QTL.A06.2	A06	34391936	38664180	35416465	35417115	A06p31440.1_BnaDAR	AT2G35280	F-box family protein
QTL.A06.2	A06	34391936	38664180	35442525	35443016	A06p31460.1_BnaDAR	AT5G64667	IDL2 inflorescence deficient in abscission (IDA)-like 2
QTL.A06.2	A06	34391936	38664180	35451360	35452120	A06p31480.1_BnaDAR	AT5G64690	neurofilament triplet H protein-related
QTL.A06.2	A06	34391936	38664180	35465216	35467068	A06p31510.1_BnaDAR	AT5G64730	Transducin/WD40 repeat-like superfamily protein
QTL.A06.2	A06	34391936	38664180	35475277	35475564	A06p31530.1_BnaDAR	NO HIT	NA
QTL.A06.2	A06	34391936	38664180	35487442	35492963	A06p31540.1_BnaDAR	AT5G64740	CESA6, IXR2, E112, PRC1 cellulose synthase 6
QTL.A06.2	A06	34391936	38664180	35503515	35505912	A06p31550.1_BnaDAR	AT5G64750	ABR1 Integrase-type DNA-binding superfamily protein
QTL.A06.2	A06	34391936	38664180	35515932	35516392	A06p31580.1_BnaDAR	AT5G64800	CLE21 CLAVATA3/ESR-RELATED 21
QTL.A06.2	A06	34391936	38664180	35518488	35519696	A06p31590.1_BnaDAR	AT5G64810	WRKY51, ATWRKY51 WRKY DNA-binding protein 51
QTL.A06.2	A06	34391936	38664180	35522850	35525324	A06p31600.1_BnaDAR	AT5G64813	LIP1 Ras-related small GTP-binding family protein
QTL.A06.2	A06	34391936	38664180	35525513	35526351	A06p31610.1_BnaDAR	AT5G64816	unknown protein; Has 30201 Blast hits to 17322 proteins in 780 species: Archae - 12; Bacteria - 1396; Metazoa - 17338; Fungi - 3422; Plants - 5037; Viruses - 0; Other Eukaryotes - 2996 (source: NCBI BLink).
QTL.A06.2	A06	34391936	38664180	35529967	35531773	A06p31640.1_BnaDAR	AT5G64850	FUNCTIONS IN: molecular_function unknown; INVOLVED IN: biological_process unknown; LOCATED IN: plasma membrane; EXPRESSED IN: 22 plant structures; EXPRESSED DURING: 13 growth stages; CONTAINS InterPro DOMAIN/s: RPM1-interacting protein 4, defence response (InterPro:IPR008700); BEST Arabidopsis thaliana protein match is: unknown protein (TAIR:AT5G09960.1); Has 30201 Blast hits to 17322 proteins in…
QTL.A06.2	A06	34391936	38664180	35532572	35533121	A06p31650.1_BnaDAR	NO HIT	NA
QTL.A06.2	A06	34391936	38664180	35537486	35538872	A06p31670.1_BnaDAR	AT5G64880	unknown protein; Has 30201 Blast hits to 17322 proteins in 780 species: Archae - 12; Bacteria - 1396; Metazoa - 17338; Fungi - 3422; Plants - 5037; Viruses - 0; Other Eukaryotes - 2996 (source: NCBI BLink).
QTL.A06.2	A06	34391936	38664180	35541549	35542231	A06p31680.1_BnaDAR	AT5G64900	PROPEP1, ATPEP1, PEP1 precursor of peptide 1
QTL.A06.2	A06	34391936	38664180	35545262	35545738	A06p31690.1_BnaDAR	NO HIT	NA
QTL.A06.2	A06	34391936	38664180	35555480	35559463	A06p31730.1_BnaDAR	AT5G64940	ATATH13, ATH13, ATOSA1, OSA1 ABC2 homolog 13
QTL.A06.2	A06	34391936	38664180	35559473	35559790	A06p31740.1_BnaDAR	NO HIT	NA
QTL.A06.2	A06	34391936	38664180	35562419	35566920	A06p31750.1_BnaDAR	AT1G69770	CMT3 chromomethylase 3
QTL.A06.2	A06	34391936	38664180	35570062	35573316	A06p31760.1_BnaDAR	AT5G64960	CDKC2, CDKC;2 cyclin dependent kinase group C2
QTL.A06.2	A06	34391936	38664180	35576641	35576984	A06p31780.1_BnaDAR	NO HIT	NA
QTL.A06.2	A06	34391936	38664180	35607836	35610814	A06p31830.1_BnaDAR	AT5G65010	ASN2 asparagine synthetase 2
QTL.A06.2	A06	34391936	38664180	35614185	35616039	A06p31840.1_BnaDAR	AT5G65020	ANNAT2 annexin 2
QTL.A06.2	A06	34391936	38664180	35634664	35634964	A06p31870.1_BnaDAR	NO HIT	NA
QTL.A06.2	A06	34391936	38664180	35635512	35639787	A06p31880.1_BnaDAR	AT5G65060	MAF3, FCL3, AGL70 K-box region and MADS-box transcription factor family protein
QTL.A06.2	A06	34391936	38664180	35644525	35648144	A06p31890.1_BnaDAR	AT5G65070	MAF4, FCL4, AGL69 K-box region and MADS-box transcription factor family protein
QTL.A06.2	A06	34391936	38664180	35652023	35654785	A06p31910.1_BnaDAR	AT5G65090	MRH3, BST1, DER4 DNAse I-like superfamily protein
QTL.A06.2	A06	34391936	38664180	35661029	35662291	A06p31940.1_BnaDAR	AT5G65120	unknown protein; BEST Arabidopsis thaliana protein match is: unknown protein (TAIR:AT5G10110.1); Has 30201 Blast hits to 17322 proteins in 780 species: Archae - 12; Bacteria - 1396; Metazoa - 17338; Fungi - 3422; Plants - 5037; Viruses - 0; Other Eukaryotes - 2996 (source: NCBI BLink).
QTL.A06.2	A06	34391936	38664180	35664187	35664306	A06p31950.1_BnaDAR	NO HIT	NA
QTL.A06.2	A06	34391936	38664180	35664395	35665061	A06p31960.1_BnaDAR	AT5G65130	Integrase-type DNA-binding superfamily protein
QTL.A06.2	A06	34391936	38664180	35684427	35685275	A06p31970.1_BnaDAR	AT5G65130	Integrase-type DNA-binding superfamily protein
QTL.A06.2	A06	34391936	38664180	35735712	35736803	A06p32020.1_BnaDAR	AT5G65170	VQ motif-containing protein
QTL.A06.2	A06	34391936	38664180	35755148	35755643	A06p32040.1_BnaDAR	NO HIT	NA
QTL.A06.2	A06	34391936	38664180	35767122	35767804	A06p32050.1_BnaDAR	NO HIT	NA
QTL.A06.2	A06	34391936	38664180	35768597	35771116	A06p32060.1_BnaDAR	AT5G65210	TGA1 bZIP transcription factor family protein
QTL.A06.2	A06	34391936	38664180	35772769	35773650	A06p32070.1_BnaDAR	AT5G65220	Ribosomal L29 family protein
QTL.A06.2	A06	34391936	38664180	35778009	35779145	A06p32080.1_BnaDAR	AT5G65230	AtMYB53, MYB53 myb domain protein 53
QTL.A06.2	A06	34391936	38664180	35788671	35789184	A06p32110.1_BnaDAR	NO HIT	NA
QTL.A06.2	A06	34391936	38664180	35793114	35793953	A06p32130.1_BnaDAR	AT5G65274	ARP2/3 complex 16 kDa subunit (p16-Arc)
QTL.A06.2	A06	34391936	38664180	35802330	35806393	A06p32150.1_BnaDAR	AT5G65290	LMBR1-like membrane protein
QTL.A06.2	A06	34391936	38664180	35846418	35850597	A06p32190.1_BnaDAR	AT5G15070	Phosphoglycerate mutase-like family protein
QTL.A06.2	A06	34391936	38664180	35894622	35895285	A06p32220.1_BnaDAR	NO HIT	NA
QTL.A06.2	A06	34391936	38664180	35921095	35921991	A06p32240.1_BnaDAR	AT5G65410	ATHB25, ZFHD2, HB25, ZHD1 homeobox protein 25
QTL.A06.2	A06	34391936	38664180	35934661	35940073	A06p32270.1_BnaDAR	AT5G65440	unknown protein; INVOLVED IN: biological_process unknown; LOCATED IN: plasma membrane; EXPRESSED IN: 22 plant structures; EXPRESSED DURING: 13 growth stages; BEST Arabidopsis thaliana protein match is: unknown protein (TAIR:AT4G24610.1); Has 30201 Blast hits to 17322 proteins in 780 species: Archae - 12; Bacteria - 1396; Metazoa - 17338; Fungi - 3422; Plants - 5037; Viruses - 0; Other Eukaryotes …
QTL.A06.2	A06	34391936	38664180	35940721	35944095	A06p32280.1_BnaDAR	AT5G65450	UBP17 ubiquitin-specific protease 17
QTL.A06.2	A06	34391936	38664180	35957841	35961014	A06p32300.1_BnaDAR	AT5G65470	O-fucosyltransferase family protein
QTL.A06.2	A06	34391936	38664180	35962534	35963145	A06p32310.1_BnaDAR	AT5G65480	unknown protein; FUNCTIONS IN: molecular_function unknown; INVOLVED IN: biological_process unknown; LOCATED IN: chloroplast; EXPRESSED IN: 24 plant structures; EXPRESSED DURING: 15 growth stages; BEST Arabidopsis thaliana protein match is: unknown protein (TAIR:AT4G38060.2); Has 1807 Blast hits to 1807 proteins in 277 species: Archae - 0; Bacteria - 0; Metazoa - 736; Fungi - 347; Plants - 385; Vi…
QTL.A06.2	A06	34391936	38664180	35997017	35997404	A06p32360.1_BnaDAR	NO HIT	NA
QTL.A06.2	A06	34391936	38664180	36008103	36011481	A06p32370.1_BnaDAR	AT5G65510	AIL7 AINTEGUMENTA-like 7
QTL.A06.2	A06	34391936	38664180	36016633	36019344	A06p32390.1_BnaDAR	AT5G65540	unknown protein; Has 6825 Blast hits to 3811 proteins in 289 species: Archae - 0; Bacteria - 184; Metazoa - 2139; Fungi - 760; Plants - 816; Viruses - 52; Other Eukaryotes - 2874 (source: NCBI BLink).
QTL.A06.2	A06	34391936	38664180	36022925	36025101	A06p32410.1_BnaDAR	AT5G65570	Tetratricopeptide repeat (TPR)-like superfamily protein
QTL.A06.2	A06	34391936	38664180	36039280	36043419	A06p32460.1_BnaDAR	AT5G65620	Zincin-like metalloproteases family protein
QTL.A06.2	A06	34391936	38664180	36076506	36078654	A06p32480.1_BnaDAR	AT5G65640	bHLH093 beta HLH protein 93
QTL.A06.2	A06	34391936	38664180	36100245	36102698	A06p32500.1_BnaDAR	AT5G65670	IAA9 indole-3-acetic acid inducible 9
QTL.A06.2	A06	34391936	38664180	36105023	36105509	A06p32510.1_BnaDAR	AT1G12660	Predicted to encode a PR (pathogenesis-related) protein. Belongs to the plant thionin (PR-13) family with the following members: At1g66100, At5g36910, At1g72260, At2g15010, At1g12663, At1g12660.
QTL.A06.2	A06	34391936	38664180	36114447	36116662	A06p32520.1_BnaDAR	AT5G65683	Zinc finger (C3HC4-type RING finger) family protein
QTL.A06.2	A06	34391936	38664180	36135325	36138194	A06p32530.1_BnaDAR	AT5G65690	PCK2, PEPCK phosphoenolpyruvate carboxykinase 2
QTL.A06.2	A06	34391936	38664180	36138216	36140072	A06p32540.1_BnaDAR	AT5G65690	PCK2, PEPCK phosphoenolpyruvate carboxykinase 2
QTL.A06.2	A06	34391936	38664180	36155706	36159117	A06p32580.1_BnaDAR	AT5G65700	BAM1 Leucine-rich receptor-like protein kinase family protein
QTL.A06.2	A06	34391936	38664180	36165612	36165928	A06p32590.1_BnaDAR	NO HIT	NA
QTL.A06.2	A06	34391936	38664180	36168342	36169772	A06p32600.1_BnaDAR	AT5G65730	XTH6 xyloglucan endotransglucosylase/hydrolase 6
QTL.A06.2	A06	34391936	38664180	36173244	36177053	A06p32620.1_BnaDAR	AT5G65750	2-oxoglutarate dehydrogenase, E1 component
QTL.A06.2	A06	34391936	38664180	36177620	36187286	A06p32630.1_BnaDAR	AT5G65770	LINC4 little nuclei4
QTL.A06.2	A06	34391936	38664180	36181238	36182425	A06p32640.1_BnaDAR	NO HIT	NA
QTL.A06.2	A06	34391936	38664180	36183013	36183572	A06p32650.1_BnaDAR	AT1G54290	Translation initiation factor SUI1 family protein
QTL.A06.2	A06	34391936	38664180	36193704	36195348	A06p32660.1_BnaDAR	AT5G65790	ATMYB68, MYB68 myb domain protein 68
QTL.A06.2	A06	34391936	38664180	36260930	36261503	A06p32720.1_BnaDAR	AT5G65870	ATPSK5, PSK5 phytosulfokine 5 precursor
QTL.A06.2	A06	34391936	38664180	36262532	36263945	A06p32730.1_BnaDAR	NO HIT	NA
QTL.A06.2	A06	34391936	38664180	36270767	36272659	A06p32740.1_BnaDAR	AT5G65890	ACR1 ACT domain repeat 1
QTL.A06.2	A06	34391936	38664180	36273910	36276910	A06p32750.1_BnaDAR	AT5G65900	DEA(D/H)-box RNA helicase family protein
QTL.A06.2	A06	34391936	38664180	36279114	36279903	A06p32770.1_BnaDAR	NO HIT	NA
QTL.A06.2	A06	34391936	38664180	36285390	36287275	A06p32780.1_BnaDAR	AT5G65925	unknown protein; BEST Arabidopsis thaliana protein match is: unknown protein (TAIR:AT3G49820.1); Has 45 Blast hits to 45 proteins in 6 species: Archae - 0; Bacteria - 0; Metazoa - 0; Fungi - 0; Plants - 45; Viruses - 0; Other Eukaryotes - 0 (source: NCBI BLink).
QTL.A06.2	A06	34391936	38664180	36287727	36289396	A06p32790.1_BnaDAR	AT5G67630	P-loop containing nucleoside triphosphate hydrolases superfamily protein
QTL.A06.2	A06	34391936	38664180	36290513	36291418	A06p32800.1_BnaDAR	AT5G67620	unknown protein; FUNCTIONS IN: molecular_function unknown; INVOLVED IN: N-terminal protein myristoylation; LOCATED IN: microtubule; BEST Arabidopsis thaliana protein match is: unknown protein (TAIR:AT5G62900.1); Has 1807 Blast hits to 1807 proteins in 277 species: Archae - 0; Bacteria - 0; Metazoa - 736; Fungi - 347; Plants - 385; Viruses - 0; Other Eukaryotes - 339 (source: NCBI BLink).
QTL.A06.2	A06	34391936	38664180	36292372	36294979	A06p32810.1_BnaDAR	AT5G67610	Uncharacterized conserved protein (DUF2215)
QTL.A06.2	A06	34391936	38664180	36295629	36296428	A06p32820.1_BnaDAR	NO HIT	NA
QTL.A06.2	A06	34391936	38664180	36298144	36300553	A06p32840.1_BnaDAR	AT5G67580	TRB2, ATTRB2, TBP3, ATTBP3 Homeodomain-like/winged-helix DNA-binding family protein
QTL.A06.2	A06	34391936	38664180	36306621	36308580	A06p32870.1_BnaDAR	AT5G67540	Arabinanase/levansucrase/invertase
QTL.A06.2	A06	34391936	38664180	36312418	36313058	A06p32880.1_BnaDAR	AT2G36170	Ubiquitin supergroup;Ribosomal protein L40e
QTL.A06.2	A06	34391936	38664180	36321463	36322189	A06p32910.1_BnaDAR	AT5G67490	unknown protein; CONTAINS InterPro DOMAIN/s: Protein of unknown function DUF1674 (InterPro:IPR012875); Has 30201 Blast hits to 17322 proteins in 780 species: Archae - 12; Bacteria - 1396; Metazoa - 17338; Fungi - 3422; Plants - 5037; Viruses - 0; Other Eukaryotes - 2996 (source: NCBI BLink).
QTL.A06.2	A06	34391936	38664180	36323315	36325577	A06p32920.1_BnaDAR	AT5G67480	BT4, ATBT4 BTB and TAZ domain protein 4
QTL.A06.2	A06	34391936	38664180	36334120	36335266	A06p32940.1_BnaDAR	AT5G67450	AZF1, ZF1 zinc-finger protein 1
QTL.A06.2	A06	34391936	38664180	36361389	36362200	A06p32970.1_BnaDAR	NO HIT	NA
QTL.A06.2	A06	34391936	38664180	36375238	36375789	A06p33010.1_BnaDAR	NO HIT	NA
QTL.A06.2	A06	34391936	38664180	36386644	36388980	A06p33020.1_BnaDAR	AT2G19070	SHT spermidine hydroxycinnamoyl transferase
QTL.A06.2	A06	34391936	38664180	36394975	36395286	A06p33040.1_BnaDAR	NO HIT	NA
QTL.A06.2	A06	34391936	38664180	36421008	36423234	A06p33060.1_BnaDAR	NO HIT	NA
QTL.A06.2	A06	34391936	38664180	36424850	36427303	A06p33070.1_BnaDAR	AT2G18940	Tetratricopeptide repeat (TPR)-like superfamily protein
QTL.A06.2	A06	34391936	38664180	36427728	36428685	A06p33080.1_BnaDAR	AT2G18910	hydroxyproline-rich glycoprotein family protein
QTL.A06.2	A06	34391936	38664180	36480644	36481711	A06p33140.1_BnaDAR	AT3G32904	unknown protein; FUNCTIONS IN: molecular_function unknown; INVOLVED IN: N-terminal protein myristoylation; LOCATED IN: cellular_component unknown; BEST Arabidopsis thaliana protein match is: unknown protein (TAIR:AT3G30520.1); Has 249 Blast hits to 117 proteins in 25 species: Archae - 0; Bacteria - 16; Metazoa - 73; Fungi - 5; Plants - 112; Viruses - 0; Other Eukaryotes - 43 (source: NCBI BLink).
QTL.A06.2	A06	34391936	38664180	36483368	36487320	A06p33150.1_BnaDAR	AT3G30520	unknown protein; BEST Arabidopsis thaliana protein match is: unknown protein (TAIR:AT3G42870.1); Has 70 Blast hits to 70 proteins in 9 species: Archae - 0; Bacteria - 8; Metazoa - 5; Fungi - 0; Plants - 57; Viruses - 0; Other Eukaryotes - 0 (source: NCBI BLink).
QTL.A06.2	A06	34391936	38664180	36502852	36505437	A06p33160.1_BnaDAR	AT2G18540	RmlC-like cupins superfamily protein
QTL.A06.2	A06	34391936	38664180	36528758	36532824	A06p33210.1_BnaDAR	AT2G18450	SDH1-2 succinate dehydrogenase 1-2
QTL.A06.2	A06	34391936	38664180	36534393	36536071	A06p33220.1_BnaDAR	AT1G64030	ATSRP3, SRP3 serpin 3
QTL.A06.2	A06	34391936	38664180	36537548	36538522	A06p33230.1_BnaDAR	AT2G18400	ribosomal protein L6 family protein
QTL.A06.2	A06	34391936	38664180	36543325	36545784	A06p33260.1_BnaDAR	AT2G18360	alpha/beta-Hydrolases superfamily protein
QTL.A06.2	A06	34391936	38664180	36567514	36569215	A06p33300.1_BnaDAR	AT2G18300	basic helix-loop-helix (bHLH) DNA-binding superfamily protein
QTL.A06.2	A06	34391936	38664180	36578394	36580754	A06p33310.1_BnaDAR	AT2G18290	APC10 anaphase promoting complex 10
QTL.A06.2	A06	34391936	38664180	36591992	36593663	A06p33350.1_BnaDAR	AT2G18193	P-loop containing nucleoside triphosphate hydrolases superfamily protein
QTL.A06.2	A06	34391936	38664180	36609192	36610306	A06p33360.1_BnaDAR	AT2G18160	ATBZIP2, GBF5, bZIP2 basic leucine-zipper 2
QTL.A06.2	A06	34391936	38664180	36627612	36629691	A06p33370.1_BnaDAR	AT4G36220	FAH1, CYP84A1 ferulic acid 5-hydroxylase 1
QTL.A06.2	A06	34391936	38664180	36652167	36652877	A06p33420.1_BnaDAR	NO HIT	NA
QTL.A06.2	A06	34391936	38664180	36657625	36657859	A06p33440.1_BnaDAR	NO HIT	NA
QTL.A06.2	A06	34391936	38664180	36692249	36693920	A06p33490.1_BnaDAR	AT2G17950	WUS, PGA6, WUS1 Homeodomain-like superfamily protein
QTL.A06.2	A06	34391936	38664180	36704127	36720209	A06p33500.1_BnaDAR	AT2G17930	Phosphatidylinositol 3- and 4-kinase family protein with FAT domain
QTL.A06.2	A06	34391936	38664180	36725532	36730375	A06p33510.1_BnaDAR	AT2G17890	CPK16 calcium-dependent protein kinase 16
QTL.A06.2	A06	34391936	38664180	36745354	36745836	A06p33530.1_BnaDAR	AT2G17880	Chaperone DnaJ-domain superfamily protein
QTL.A06.2	A06	34391936	38664180	36747451	36748425	A06p33540.1_BnaDAR	AT2G17850	Rhodanese/Cell cycle control phosphatase superfamily protein
QTL.A06.2	A06	34391936	38664180	36751343	36753675	A06p33570.1_BnaDAR	AT2G17840	ERD7 Senescence/dehydration-associated protein-related
QTL.A06.2	A06	34391936	38664180	36769615	36772433	A06p33590.1_BnaDAR	NO HIT	NA
QTL.A06.2	A06	34391936	38664180	36780412	36780942	A06p33600.1_BnaDAR	NO HIT	NA
QTL.A06.2	A06	34391936	38664180	36798239	36800588	A06p33650.1_BnaDAR	AT3G58940	F-box/RNI-like superfamily protein
QTL.A06.2	A06	34391936	38664180	36804898	36807010	A06p33660.1_BnaDAR	AT3G58940	F-box/RNI-like superfamily protein
QTL.A06.2	A06	34391936	38664180	36819080	36820932	A06p33670.1_BnaDAR	AT3G58930	F-box/RNI-like superfamily protein
QTL.A06.2	A06	34391936	38664180	36832939	36836327	A06p33700.1_BnaDAR	AT2G17700	ACT-like protein tyrosine kinase family protein
QTL.A06.2	A06	34391936	38664180	36836767	36837720	A06p33710.1_BnaDAR	AT2G17695	FUNCTIONS IN: molecular_function unknown; INVOLVED IN: biological_process unknown; LOCATED IN: chloroplast; CONTAINS InterPro DOMAIN/s: Domain of unknown function DUF1990 (InterPro:IPR018960); Has 259 Blast hits to 259 proteins in 120 species: Archae - 0; Bacteria - 197; Metazoa - 0; Fungi - 0; Plants - 57; Viruses - 0; Other Eukaryotes - 5 (source: NCBI BLink).
QTL.A06.2	A06	34391936	38664180	36853688	36856163	A06p33740.1_BnaDAR	AT2G17640	ATSERAT3;1, SAT-106 Trimeric LpxA-like enzymes superfamily protein
QTL.A06.2	A06	34391936	38664180	36876695	36887490	A06p33800.1_BnaDAR	NO HIT	NA
QTL.A06.2	A06	34391936	38664180	36880222	36881275	A06p33810.1_BnaDAR	AT2G02650	Ribonuclease H-like superfamily protein
QTL.A06.2	A06	34391936	38664180	36926023	36927464	A06p33900.1_BnaDAR	AT2G17540	unknown protein; FUNCTIONS IN: molecular_function unknown; INVOLVED IN: biological_process unknown; LOCATED IN: chloroplast; EXPRESSED IN: 21 plant structures; EXPRESSED DURING: 13 growth stages; BEST Arabidopsis thaliana protein match is: unknown protein (TAIR:AT4G35510.1); Has 39 Blast hits to 39 proteins in 9 species: Archae - 0; Bacteria - 0; Metazoa - 0; Fungi - 0; Plants - 37; Viruses - 0; …
QTL.A06.2	A06	34391936	38664180	36953972	36954681	A06p33940.1_BnaDAR	AT2G17450	RHA3A RING-H2 finger A3A
QTL.A06.2	A06	34391936	38664180	36956775	36957563	A06p33950.1_BnaDAR	NO HIT	NA
QTL.A06.2	A06	34391936	38664180	36961608	36962371	A06p33970.1_BnaDAR	NO HIT	NA
QTL.A06.2	A06	34391936	38664180	36978953	36989002	A06p34010.1_BnaDAR	AT1G02950	ATGSTF4, GST31, GSTF4 glutathione S-transferase F4
QTL.A06.2	A06	34391936	38664180	36998903	36999263	A06p34030.1_BnaDAR	NO HIT	NA
QTL.A06.2	A06	34391936	38664180	37009355	37009522	A06p34050.1_BnaDAR	NO HIT	NA
QTL.A06.2	A06	34391936	38664180	37021532	37022514	A06p34070.1_BnaDAR	AT2G17350	unknown protein; Has 119 Blast hits to 93 proteins in 40 species: Archae - 0; Bacteria - 3; Metazoa - 18; Fungi - 12; Plants - 44; Viruses - 0; Other Eukaryotes - 42 (source: NCBI BLink).
QTL.A06.2	A06	34391936	38664180	37022865	37025402	A06p34080.1_BnaDAR	AT2G17340	Uncharacterised conserved protein (UCP030210)
QTL.A06.2	A06	34391936	38664180	37028407	37028691	A06p34090.1_BnaDAR	AT3G13590	Cysteine/Histidine-rich C1 domain family protein
QTL.A06.2	A06	34391936	38664180	37045616	37048719	A06p34140.1_BnaDAR	AT2G17200	DSK2 ubiquitin family protein
QTL.A06.2	A06	34391936	38664180	37053180	37059247	A06p34150.1_BnaDAR	AT2G17150	Plant regulator RWP-RK family protein
QTL.A06.2	A06	34391936	38664180	37055198	37056397	A06p34160.1_BnaDAR	NO HIT	NA
QTL.A06.2	A06	34391936	38664180	37077029	37080042	A06p34220.1_BnaDAR	AT2G17110	Protein of unknown function (DUF630 and DUF632)
QTL.A06.2	A06	34391936	38664180	37089099	37090580	A06p34240.1_BnaDAR	AT5G23280	TCP family transcription factor
QTL.A06.2	A06	34391936	38664180	37092632	37093678	A06p34250.1_BnaDAR	AT5G23290	PFD5 prefoldin 5
QTL.A06.2	A06	34391936	38664180	37096733	37098394	A06p34270.1_BnaDAR	AT5G23310	FSD3 Fe superoxide dismutase 3
QTL.A06.2	A06	34391936	38664180	37100202	37102423	A06p34280.1_BnaDAR	AT5G23340	RNI-like superfamily protein
QTL.A06.2	A06	34391936	38664180	37131054	37131731	A06p34330.1_BnaDAR	NO HIT	NA
QTL.A06.2	A06	34391936	38664180	37132200	37132936	A06p34340.1_BnaDAR	NO HIT	NA
QTL.A06.2	A06	34391936	38664180	37151362	37153573	A06p34380.1_BnaDAR	AT5G23400	Leucine-rich repeat (LRR) family protein
QTL.A06.2	A06	34391936	38664180	37183220	37184313	A06p34450.1_BnaDAR	NO HIT	NA
QTL.A06.2	A06	34391936	38664180	37185161	37185862	A06p34460.1_BnaDAR	AT4G10720	Ankyrin repeat family protein
QTL.A06.2	A06	34391936	38664180	37192777	37198508	A06p34470.1_BnaDAR	AT5G23490	unknown protein; BEST Arabidopsis thaliana protein match is: unknown protein (TAIR:AT5G08440.1); Has 202 Blast hits to 197 proteins in 48 species: Archae - 0; Bacteria - 13; Metazoa - 25; Fungi - 9; Plants - 109; Viruses - 0; Other Eukaryotes - 46 (source: NCBI BLink).
QTL.A06.2	A06	34391936	38664180	37212891	37214643	A06p34500.1_BnaDAR	AT5G23535	KOW domain-containing protein
QTL.A06.2	A06	34391936	38664180	37214903	37216688	A06p34510.1_BnaDAR	AT5G23540	Mov34/MPN/PAD-1 family protein
QTL.A06.2	A06	34391936	38664180	37222637	37239454	A06p34530.1_BnaDAR	AT5G23575	Transmembrane CLPTM1 family protein
QTL.A06.2	A06	34391936	38664180	37271798	37274861	A06p34590.1_BnaDAR	AT5G23690	Polynucleotide adenylyltransferase family protein
QTL.A06.2	A06	34391936	38664180	37277086	37280865	A06p34600.1_BnaDAR	AT5G23700	unknown protein; BEST Arabidopsis thaliana protein match is: unknown protein (TAIR:AT3G48860.2); Has 30201 Blast hits to 17322 proteins in 780 species: Archae - 12; Bacteria - 1396; Metazoa - 17338; Fungi - 3422; Plants - 5037; Viruses - 0; Other Eukaryotes - 2996 (source: NCBI BLink).
QTL.A06.2	A06	34391936	38664180	37282318	37287100	A06p34620.1_BnaDAR	AT5G23720	PHS1 dual specificity protein phosphatase family protein
QTL.A06.2	A06	34391936	38664180	37303038	37305812	A06p34660.1_BnaDAR	AT5G23850	Arabidopsis thaliana protein of unknown function (DUF821)
QTL.A06.2	A06	34391936	38664180	37307793	37309883	A06p34670.1_BnaDAR	AT5G23860	TUB8 tubulin beta 8
QTL.A06.2	A06	34391936	38664180	37322223	37327218	A06p34690.1_BnaDAR	AT5G23880	EMB1265, CPSF100, ESP5, ATCPSF100 cleavage and polyadenylation specificity factor 100
QTL.A06.2	A06	34391936	38664180	37327381	37327500	A06p34700.1_BnaDAR	NO HIT	NA
QTL.A06.2	A06	34391936	38664180	37327599	37331583	A06p34710.1_BnaDAR	AT5G23890	LOCATED IN: mitochondrion, chloroplast thylakoid membrane, chloroplast, plastid, chloroplast envelope; EXPRESSED IN: 24 plant structures; EXPRESSED DURING: 14 growth stages; CONTAINS InterPro DOMAIN/s: S-layer homology domain (InterPro:IPR001119); BEST Arabidopsis thaliana protein match is: unknown protein (TAIR:AT5G52410.2); Has 1807 Blast hits to 1807 proteins in 277 species: Archae - 0; Bacter…
QTL.A06.2	A06	34391936	38664180	37336332	37343251	A06p34720.1_BnaDAR	AT5G23910	ATP binding microtubule motor family protein
QTL.A06.2	A06	34391936	38664180	37349291	37349950	A06p34750.1_BnaDAR	NO HIT	NA
QTL.A06.2	A06	34391936	38664180	37361871	37364121	A06p34760.1_BnaDAR	AT5G23960	TPS21 terpene synthase 21
QTL.A06.2	A06	34391936	38664180	37379294	37382168	A06p34790.1_BnaDAR	AT5G24010	Protein kinase superfamily protein
QTL.A06.2	A06	34391936	38664180	37382317	37383568	A06p34800.1_BnaDAR	AT5G24020	MIND, ARC11, ATMIND1 septum site-determining protein (MIND)
QTL.A06.2	A06	34391936	38664180	37413547	37415772	A06p34840.1_BnaDAR	NO HIT	NA
QTL.A06.2	A06	34391936	38664180	37441583	37441894	A06p34890.1_BnaDAR	NO HIT	NA
QTL.A06.2	A06	34391936	38664180	37445462	37447199	A06p34910.1_BnaDAR	NO HIT	NA
QTL.A06.2	A06	34391936	38664180	37446216	37446402	A06p34920.1_BnaDAR	NO HIT	NA
QTL.A06.2	A06	34391936	38664180	37454044	37454561	A06p34940.1_BnaDAR	NO HIT	NA
QTL.A06.2	A06	34391936	38664180	37466441	37468050	A06p34970.1_BnaDAR	AT5G24130	unknown protein; FUNCTIONS IN: molecular_function unknown; INVOLVED IN: biological_process unknown; LOCATED IN: mitochondrion; EXPRESSED IN: petal, leaf whorl, flower; EXPRESSED DURING: 4 anthesis, petal differentiation and expansion stage; Has 1807 Blast hits to 1807 proteins in 277 species: Archae - 0; Bacteria - 0; Metazoa - 736; Fungi - 347; Plants - 385; Viruses - 0; Other Eukaryotes - 339 (…
QTL.A06.2	A06	34391936	38664180	37484777	37485194	A06p35000.1_BnaDAR	AT5G24165	unknown protein; FUNCTIONS IN: molecular_function unknown; INVOLVED IN: biological_process unknown; LOCATED IN: chloroplast; EXPRESSED IN: 22 plant structures; EXPRESSED DURING: 13 growth stages; BEST Arabidopsis thaliana protein match is: unknown protein (TAIR:AT4G23885.1); Has 30201 Blast hits to 17322 proteins in 780 species: Archae - 12; Bacteria - 1396; Metazoa - 17338; Fungi - 3422; Plants …
QTL.A06.2	A06	34391936	38664180	37492059	37500173	A06p35020.1_BnaDAR	AT5G24280	GMI1 gamma-irradiation and mitomycin c induced 1
QTL.A06.2	A06	34391936	38664180	37542345	37542647	A06p35080.1_BnaDAR	AT1G59890	SNL5 SIN3-like 5
QTL.A06.2	A06	34391936	38664180	37546033	37550022	A06p35090.1_BnaDAR	AT5G24300	SSI1, SSI, ATSS1 Glycogen/starch synthases, ADP-glucose type
QTL.A06.2	A06	34391936	38664180	37551873	37553641	A06p35110.1_BnaDAR	AT5G24310	ABIL3 ABL interactor-like protein 3
QTL.A06.2	A06	34391936	38664180	37556980	37558332	A06p35140.1_BnaDAR	AT5G24314	PTAC7 plastid transcriptionally active7
QTL.A06.2	A06	34391936	38664180	37571985	37581567	A06p35170.1_BnaDAR	AT5G24350	FUNCTIONS IN: molecular_function unknown; INVOLVED IN: biological_process unknown; LOCATED IN: cellular_component unknown; EXPRESSED IN: 23 plant structures; EXPRESSED DURING: 13 growth stages; CONTAINS InterPro DOMAIN/s: Secretory pathway Sec39 (InterPro:IPR013244).
QTL.A06.2	A06	34391936	38664180	37585082	37588362	A06p35180.1_BnaDAR	AT5G24360	IRE1-1 inositol requiring 1-1
QTL.A06.2	A06	34391936	38664180	37589046	37590263	A06p35190.1_BnaDAR	AT5G25290	F-box family protein with a domain of unknown function (DUF295)
QTL.A06.2	A06	34391936	38664180	37591787	37594708	A06p35200.1_BnaDAR	AT5G24380	YSL2, ATYSL2 YELLOW STRIPE like 2
QTL.A06.2	A06	34391936	38664180	37658580	37659674	A06p35290.1_BnaDAR	AT5G24460	unknown protein; INVOLVED IN: biological_process unknown; LOCATED IN: cell wall; EXPRESSED IN: 24 plant structures; EXPRESSED DURING: 15 growth stages; Has 1807 Blast hits to 1807 proteins in 277 species: Archae - 0; Bacteria - 0; Metazoa - 736; Fungi - 347; Plants - 385; Viruses - 0; Other Eukaryotes - 339 (source: NCBI BLink).
QTL.A06.2	A06	34391936	38664180	37665562	37668565	A06p35310.1_BnaDAR	AT5G24490	30S ribosomal protein, putative
QTL.A06.2	A06	34391936	38664180	37681729	37687009	A06p35330.1_BnaDAR	AT5G24530	DMR6 2-oxoglutarate (2OG) and Fe(II)-dependent oxygenase superfamily protein
QTL.A06.2	A06	34391936	38664180	37687890	37688838	A06p35340.1_BnaDAR	AT5G24560	AtPP2-B12, PP2-B12 phloem protein 2-B12
QTL.A06.2	A06	34391936	38664180	37735147	37735733	A06p35400.1_BnaDAR	NO HIT	NA
QTL.A06.2	A06	34391936	38664180	37737081	37737527	A06p35410.1_BnaDAR	AT5G24610	unknown protein; BEST Arabidopsis thaliana protein match is: unknown protein (TAIR:AT3G49550.1); Has 1807 Blast hits to 1807 proteins in 277 species: Archae - 0; Bacteria - 0; Metazoa - 736; Fungi - 347; Plants - 385; Viruses - 0; Other Eukaryotes - 339 (source: NCBI BLink).
QTL.A06.2	A06	34391936	38664180	37739350	37740954	A06p35420.1_BnaDAR	AT5G24620	Pathogenesis-related thaumatin superfamily protein
QTL.A06.2	A06	34391936	38664180	37749803	37751041	A06p35440.1_BnaDAR	NO HIT	NA
QTL.A06.2	A06	34391936	38664180	37768590	37770354	A06p35470.1_BnaDAR	AT5G24650	Mitochondrial import inner membrane translocase subunit Tim17/Tim22/Tim23 family protein
QTL.A06.2	A06	34391936	38664180	37788244	37789947	A06p35490.1_BnaDAR	NO HIT	NA
QTL.A06.2	A06	34391936	38664180	37801396	37803615	A06p35510.1_BnaDAR	AT3G62850	zinc finger protein-related
QTL.A06.2	A06	34391936	38664180	37813763	37815481	A06p35530.1_BnaDAR	AT5G24680	Peptidase C78, ubiquitin fold modifier-specific peptidase 1/ 2
QTL.A06.2	A06	34391936	38664180	37854972	37856061	A06p35560.1_BnaDAR	AT5G24790	Protein of unknown function, DUF599
QTL.A06.2	A06	34391936	38664180	37856985	37858356	A06p35570.1_BnaDAR	AT5G24800	ATBZIP9, BZO2H2, BZIP9 basic leucine zipper 9
QTL.A06.2	A06	34391936	38664180	37865479	37867307	A06p35590.1_BnaDAR	AT5G24820	Eukaryotic aspartyl protease family protein
QTL.A06.2	A06	34391936	38664180	37874966	37877450	A06p35600.1_BnaDAR	AT5G24830	Tetratricopeptide repeat (TPR)-like superfamily protein
QTL.A06.2	A06	34391936	38664180	37888837	37889447	A06p35630.1_BnaDAR	AT5G24860	FPF1, ATFPF1 flowering promoting factor 1
QTL.A06.2	A06	34391936	38664180	37892004	37895538	A06p35640.1_BnaDAR	AT4G23580	Galactose oxidase/kelch repeat superfamily protein
QTL.A06.2	A06	34391936	38664180	37903587	37904991	A06p35660.1_BnaDAR	AT5G24880	BEST Arabidopsis thaliana protein match is: calmodulin-binding protein-related (TAIR:AT5G10660.1); Has 1807 Blast hits to 1807 proteins in 277 species: Archae - 0; Bacteria - 0; Metazoa - 736; Fungi - 347; Plants - 385; Viruses - 0; Other Eukaryotes - 339 (source: NCBI BLink).
QTL.A06.2	A06	34391936	38664180	37910704	37911063	A06p35680.1_BnaDAR	NO HIT	NA
QTL.A06.2	A06	34391936	38664180	37912027	37912369	A06p35690.1_BnaDAR	NO HIT	NA
QTL.A06.2	A06	34391936	38664180	37940472	37940885	A06p35710.1_BnaDAR	AT5G24920	AtGDU5, GDU5 glutamine dumper 5
QTL.A06.2	A06	34391936	38664180	37943262	37944846	A06p35720.1_BnaDAR	AT5G24930	ATCOL4, COL4 CONSTANS-like 4
QTL.A06.2	A06	34391936	38664180	37952276	37952673	A06p35740.1_BnaDAR	NO HIT	NA
QTL.A06.2	A06	34391936	38664180	37957049	37957533	A06p35760.1_BnaDAR	AT3G21300	RNA methyltransferase family protein
QTL.A06.2	A06	34391936	38664180	37966105	37966492	A06p35780.1_BnaDAR	NO HIT	NA
QTL.A06.2	A06	34391936	38664180	37972920	37974834	A06p35800.1_BnaDAR	AT5G25050	Major facilitator superfamily protein
QTL.A06.2	A06	34391936	38664180	37983978	37985053	A06p35830.1_BnaDAR	NO HIT	NA
QTL.A06.2	A06	34391936	38664180	37987116	37990421	A06p35840.1_BnaDAR	AT5G25080	Sas10/Utp3/C1D family
QTL.A06.2	A06	34391936	38664180	37991844	37994053	A06p35860.1_BnaDAR	NO HIT	NA
QTL.A06.2	A06	34391936	38664180	38011640	38013298	A06p35880.1_BnaDAR	AT5G25120	CYP71B11 ytochrome p450, family 71, subfamily B, polypeptide 11
QTL.A06.2	A06	34391936	38664180	38025615	38027196	A06p35890.1_BnaDAR	AT5G25120	CYP71B11 ytochrome p450, family 71, subfamily B, polypeptide 11
QTL.A06.2	A06	34391936	38664180	38041920	38042863	A06p35910.1_BnaDAR	AT5G25160	ZFP3 zinc finger protein 3
QTL.A06.2	A06	34391936	38664180	38049046	38050304	A06p35920.1_BnaDAR	AT5G25170	PPPDE putative thiol peptidase family protein
QTL.A06.2	A06	34391936	38664180	38074598	38075895	A06p35950.1_BnaDAR	AT5G25210	unknown protein; BEST Arabidopsis thaliana protein match is: unknown protein (TAIR:AT4G32030.1); Has 30201 Blast hits to 17322 proteins in 780 species: Archae - 12; Bacteria - 1396; Metazoa - 17338; Fungi - 3422; Plants - 5037; Viruses - 0; Other Eukaryotes - 2996 (source: NCBI BLink).
QTL.A06.2	A06	34391936	38664180	38092860	38095120	A06p35980.1_BnaDAR	AT5G25220	KNAT3 KNOTTED1-like homeobox gene 3
QTL.A06.2	A06	34391936	38664180	38108123	38108746	A06p36000.1_BnaDAR	AT5G11090	serine-rich protein-related
QTL.A06.2	A06	34391936	38664180	38109060	38109407	A06p36010.1_BnaDAR	NO HIT	NA
QTL.A06.2	A06	34391936	38664180	38120271	38120622	A06p36020.1_BnaDAR	NO HIT	NA
QTL.A06.2	A06	34391936	38664180	38125146	38129734	A06p36030.1_BnaDAR	AT5G11110	SPS1, ATSPS2F, KNS2, SPS2F sucrose phosphate synthase 2F
QTL.A06.2	A06	34391936	38664180	38131056	38133460	A06p36040.1_BnaDAR	AT5G25310	Exostosin family protein
QTL.A06.2	A06	34391936	38664180	38142017	38143093	A06p36070.1_BnaDAR	AT5G25330	Core-2/I-branching beta-1,6-N-acetylglucosaminyltransferase family protein
QTL.A06.2	A06	34391936	38664180	38144052	38145065	A06p36080.1_BnaDAR	AT5G25340	Ubiquitin-like superfamily protein
QTL.A06.2	A06	34391936	38664180	38168982	38169173	A06p36110.1_BnaDAR	NO HIT	NA
QTL.A06.2	A06	34391936	38664180	38178956	38180242	A06p36120.1_BnaDAR	AT5G25390	SHN2 Integrase-type DNA-binding superfamily protein
QTL.A06.2	A06	34391936	38664180	38181357	38182397	A06p36130.1_BnaDAR	AT5G25400	Nucleotide-sugar transporter family protein
QTL.A06.2	A06	34391936	38664180	38189041	38192866	A06p36150.1_BnaDAR	AT5G25430	HCO3- transporter family
QTL.A06.2	A06	34391936	38664180	38195526	38197698	A06p36160.1_BnaDAR	AT5G25460	Protein of unknown function, DUF642
QTL.A06.2	A06	34391936	38664180	38209359	38210252	A06p36190.1_BnaDAR	AT5G28810	Domain of unknown function (DUF1985)
QTL.A06.2	A06	34391936	38664180	38213979	38215349	A06p36200.1_BnaDAR	AT5G25490	Ran BP2/NZF zinc finger-like superfamily protein
QTL.A06.2	A06	34391936	38664180	38224945	38229804	A06p36210.1_BnaDAR	AT5G25500	unknown protein; Has 1807 Blast hits to 1807 proteins in 277 species: Archae - 0; Bacteria - 0; Metazoa - 736; Fungi - 347; Plants - 385; Viruses - 0; Other Eukaryotes - 339 (source: NCBI BLink).
QTL.A06.2	A06	34391936	38664180	38232617	38236740	A06p36230.1_BnaDAR	AT5G25520	SPOC domain / Transcription elongation factor S-II protein
QTL.A06.2	A06	34391936	38664180	38248347	38249606	A06p36260.1_BnaDAR	AT5G25550	Leucine-rich repeat (LRR) family protein
QTL.A06.2	A06	34391936	38664180	38251072	38251979	A06p36270.1_BnaDAR	AT5G25570	unknown protein; FUNCTIONS IN: molecular_function unknown; INVOLVED IN: biological_process unknown; LOCATED IN: cellular_component unknown; EXPRESSED IN: 20 plant structures; EXPRESSED DURING: 13 growth stages.
QTL.A06.2	A06	34391936	38664180	38252725	38254298	A06p36280.1_BnaDAR	AT5G25580	BEST Arabidopsis thaliana protein match is: DDT domain superfamily (TAIR:AT1G18950.1); Has 178 Blast hits to 178 proteins in 75 species: Archae - 0; Bacteria - 4; Metazoa - 51; Fungi - 33; Plants - 60; Viruses - 1; Other Eukaryotes - 29 (source: NCBI BLink).
QTL.A06.2	A06	34391936	38664180	38253980	38255324	A06p36290.1_BnaDAR	AT5G25580	BEST Arabidopsis thaliana protein match is: DDT domain superfamily (TAIR:AT1G18950.1); Has 178 Blast hits to 178 proteins in 75 species: Archae - 0; Bacteria - 4; Metazoa - 51; Fungi - 33; Plants - 60; Viruses - 1; Other Eukaryotes - 29 (source: NCBI BLink).
QTL.A06.2	A06	34391936	38664180	38307970	38310338	A06p36340.1_BnaDAR	AT3G42170	BED zinc finger ;hAT family dimerisation domain
QTL.A06.2	A06	34391936	38664180	38318586	38320548	A06p36350.1_BnaDAR	NO HIT	NA
QTL.A06.2	A06	34391936	38664180	38327347	38328452	A06p36370.1_BnaDAR	AT5G25760	PEX4, UBC21 peroxin4
QTL.A06.2	A06	34391936	38664180	38338936	38342616	A06p36400.1_BnaDAR	AT5G11530	EMF1 embryonic flower 1 (EMF1)
QTL.A06.2	A06	34391936	38664180	38373418	38376896	A06p36450.1_BnaDAR	AT5G25880	ATNADP-ME3, NADP-ME3 NADP-malic enzyme 3
QTL.A06.2	A06	34391936	38664180	38380854	38381904	A06p36460.1_BnaDAR	AT5G25890	IAA28, IAR2 indole-3-acetic acid inducible 28
QTL.A06.2	A06	34391936	38664180	38382844	38385166	A06p36470.1_BnaDAR	AT5G25900	GA3, CYP701A3, ATKO1 GA requiring 3
QTL.A06.2	A06	34391936	38664180	38389290	38392385	A06p36480.1_BnaDAR	AT5G25930	Protein kinase family protein with leucine-rich repeat domain
QTL.A06.2	A06	34391936	38664180	38395681	38396727	A06p36490.1_BnaDAR	AT5G25930	Protein kinase family protein with leucine-rich repeat domain
QTL.A06.2	A06	34391936	38664180	38410319	38411757	A06p36510.1_BnaDAR	AT5G25970	Core-2/I-branching beta-1,6-N-acetylglucosaminyltransferase family protein
QTL.A06.2	A06	34391936	38664180	38414676	38417233	A06p36530.1_BnaDAR	AT5G26030	FC1, FC-I, ATFC-I ferrochelatase 1
QTL.A06.2	A06	34391936	38664180	38425971	38426348	A06p36570.1_BnaDAR	NO HIT	NA
QTL.A06.2	A06	34391936	38664180	38429596	38433973	A06p36590.1_BnaDAR	AT5G66900	Disease resistance protein (CC-NBS-LRR class) family
QTL.A06.2	A06	34391936	38664180	38434719	38435078	A06p36600.1_BnaDAR	AT5G66890	Leucine-rich repeat (LRR) family protein
QTL.A06.2	A06	34391936	38664180	38463276	38466205	A06p36640.1_BnaDAR	AT5G26160	unknown protein; BEST Arabidopsis thaliana protein match is: unknown protein (TAIR:AT5G20610.1); Has 197 Blast hits to 158 proteins in 44 species: Archae - 0; Bacteria - 14; Metazoa - 28; Fungi - 15; Plants - 117; Viruses - 2; Other Eukaryotes - 21 (source: NCBI BLink).
QTL.A06.2	A06	34391936	38664180	38470483	38471825	A06p36660.1_BnaDAR	AT5G26200	Mitochondrial substrate carrier family protein
QTL.A06.2	A06	34391936	38664180	38472754	38472933	A06p36680.1_BnaDAR	NO HIT	NA
QTL.A06.2	A06	34391936	38664180	38506617	38512084	A06p36740.1_BnaDAR	AT5G26240	CLC-D, ATCLC-D chloride channel D
QTL.A06.2	A06	34391936	38664180	38513250	38520561	A06p36750.1_BnaDAR	AT5G26280	TRAF-like family protein
QTL.A06.2	A06	34391936	38664180	38533762	38535644	A06p36760.1_BnaDAR	AT5G26280	TRAF-like family protein
QTL.A06.2	A06	34391936	38664180	38555991	38558900	A06p36780.1_BnaDAR	AT5G26667	PYR6 P-loop containing nucleoside triphosphate hydrolases superfamily protein
QTL.A06.2	A06	34391936	38664180	38560189	38560425	A06p36790.1_BnaDAR	NO HIT	NA
QTL.A06.2	A06	34391936	38664180	38567803	38571105	A06p36810.1_BnaDAR	AT5G26740	Protein of unknown function (DUF300)
QTL.A06.2	A06	34391936	38664180	38572094	38572571	A06p36820.1_BnaDAR	AT5G26731	unknown protein; Has 30201 Blast hits to 17322 proteins in 780 species: Archae - 12; Bacteria - 1396; Metazoa - 17338; Fungi - 3422; Plants - 5037; Viruses - 0; Other Eukaryotes - 2996 (source: NCBI BLink).
QTL.A06.2	A06	34391936	38664180	38573767	38581963	A06p36830.1_BnaDAR	AT5G26730	Fasciclin-like arabinogalactan family protein
QTL.A06.2	A06	34391936	38664180	38582615	38585035	A06p36840.1_BnaDAR	AT5G26720	unknown protein; Has 15 Blast hits to 15 proteins in 5 species: Archae - 0; Bacteria - 0; Metazoa - 0; Fungi - 0; Plants - 15; Viruses - 0; Other Eukaryotes - 0 (source: NCBI BLink).
QTL.A06.2	A06	34391936	38664180	38585136	38585680	A06p36850.1_BnaDAR	NO HIT	NA
QTL.A06.2	A06	34391936	38664180	38587825	38589868	A06p36870.1_BnaDAR	AT3G05920	Heavy metal transport/detoxification superfamily protein
QTL.A06.2	A06	34391936	38664180	38603772	38606299	A06p36890.1_BnaDAR	AT5G26670	Pectinacetylesterase family protein
QTL.A06.2	A06	34391936	38664180	38656993	38658087	A06p36910.1_BnaDAR	AT5G27960	AGL90 AGAMOUS-like 90
QTL.A06.2	A06	34391936	38664180	38662598	38662900	A06p36920.1_BnaDAR	AT3G05880	RCI2A Low temperature and salt responsive protein family
QTL.A07.1	A07	20602707	22133467	20614322	20616362	A07p27900.1_BnaDAR	AT1G77670	Pyridoxal phosphate (PLP)-dependent transferases superfamily protein
QTL.A07.1	A07	20602707	22133467	20642910	20646245	A07p27920.1_BnaDAR	AT1G77590	LACS9 long chain acyl-CoA synthetase 9
QTL.A07.1	A07	20602707	22133467	20646246	20646655	A07p27930.1_BnaDAR	NO HIT	NA
QTL.A07.1	A07	20602707	22133467	20647959	20648417	A07p27940.1_BnaDAR	AT1G77540	Acyl-CoA N-acyltransferases (NAT) superfamily protein
QTL.A07.1	A07	20602707	22133467	20671391	20673639	A07p27990.1_BnaDAR	AT1G77470	RFC3, RFC5 replication factor C subunit 3
QTL.A07.1	A07	20602707	22133467	20698151	20698582	A07p28020.1_BnaDAR	NO HIT	NA
QTL.A07.1	A07	20602707	22133467	20707167	20708467	A07p28030.1_BnaDAR	NO HIT	NA
QTL.A07.1	A07	20602707	22133467	20711694	20713389	A07p28040.1_BnaDAR	AT1G77330	2-oxoglutarate (2OG) and Fe(II)-dependent oxygenase superfamily protein
QTL.A07.1	A07	20602707	22133467	20719750	20722255	A07p28070.1_BnaDAR	AT1G77250	RING/FYVE/PHD-type zinc finger family protein
QTL.A07.1	A07	20602707	22133467	20726941	20731234	A07p28090.1_BnaDAR	AT1G77030	hydrolases, acting on acid anhydrides, in phosphorus-containing anhydrides;ATP-dependent helicases;nucleic acid binding;ATP binding;RNA binding;helicases
QTL.A07.1	A07	20602707	22133467	20731277	20731428	A07p28100.1_BnaDAR	NO HIT	NA
QTL.A07.1	A07	20602707	22133467	20742077	20742347	A07p28130.1_BnaDAR	NO HIT	NA
QTL.A07.1	A07	20602707	22133467	20750075	20751136	A07p28150.1_BnaDAR	AT1G76980	FUNCTIONS IN: molecular_function unknown; INVOLVED IN: biological_process unknown; LOCATED IN: cellular_component unknown; BEST Arabidopsis thaliana protein match is: embryo defective 2170 (TAIR:AT1G21390.1); Has 61 Blast hits to 61 proteins in 18 species: Archae - 0; Bacteria - 8; Metazoa - 8; Fungi - 2; Plants - 40; Viruses - 3; Other Eukaryotes - 0 (source: NCBI BLink).
QTL.A07.1	A07	20602707	22133467	20751628	20753932	A07p28160.1_BnaDAR	AT1G76970	Target of Myb protein 1
QTL.A07.1	A07	20602707	22133467	20755009	20758878	A07p28170.1_BnaDAR	NO HIT	NA
QTL.A07.1	A07	20602707	22133467	20760057	20760753	A07p28180.1_BnaDAR	NO HIT	NA
QTL.A07.1	A07	20602707	22133467	20771044	20771734	A07p28210.1_BnaDAR	AT1G76952	IDL5 inflorescence deficient in abscission (IDA)-like 5
QTL.A07.1	A07	20602707	22133467	20773206	20773610	A07p28220.1_BnaDAR	NO HIT	NA
QTL.A07.1	A07	20602707	22133467	20788445	20790467	A07p28240.1_BnaDAR	AT1G21310	ATEXT3, RSH, EXT3 extensin 3
QTL.A07.1	A07	20602707	22133467	20798198	20799547	A07p28280.1_BnaDAR	AT1G76890	GT2, AT-GT2 Duplicated homeodomain-like superfamily protein
QTL.A07.1	A07	20602707	22133467	20813616	20814203	A07p28300.1_BnaDAR	NO HIT	NA
QTL.A07.1	A07	20602707	22133467	20823679	20824614	A07p28330.1_BnaDAR	AT1G76860	Small nuclear ribonucleoprotein family protein
QTL.A07.1	A07	20602707	22133467	20834439	20835577	A07p28350.1_BnaDAR	NO HIT	NA
QTL.A07.1	A07	20602707	22133467	20836819	20838505	A07p28360.1_BnaDAR	AT1G76790	O-methyltransferase family protein
QTL.A07.1	A07	20602707	22133467	20844578	20846359	A07p28390.1_BnaDAR	AT1G76730	NagB/RpiA/CoA transferase-like superfamily protein
QTL.A07.1	A07	20602707	22133467	20847952	20849849	A07p28400.1_BnaDAR	AT1G76660	FUNCTIONS IN: molecular_function unknown; INVOLVED IN: biological_process unknown; LOCATED IN: plasma membrane; EXPRESSED IN: 22 plant structures; EXPRESSED DURING: 13 growth stages; BEST Arabidopsis thaliana protein match is: hydroxyproline-rich glycoprotein family protein (TAIR:AT5G52430.1); Has 353 Blast hits to 231 proteins in 60 species: Archae - 0; Bacteria - 6; Metazoa - 57; Fungi - 22; Pl…
QTL.A07.1	A07	20602707	22133467	20851200	20852767	A07p28410.1_BnaDAR	AT1G76650	CML38 calmodulin-like 38
QTL.A07.1	A07	20602707	22133467	20877982	20878188	A07p28450.1_BnaDAR	NO HIT	NA
QTL.A07.1	A07	20602707	22133467	20897757	20899048	A07p28480.1_BnaDAR	AT1G76440	HSP20-like chaperones superfamily protein
QTL.A07.1	A07	20602707	22133467	20900377	20903633	A07p28490.1_BnaDAR	AT1G76430	PHT1;9 phosphate transporter 1;9
QTL.A07.1	A07	20602707	22133467	20917892	20918486	A07p28520.1_BnaDAR	AT1G76400	Ribophorin I
QTL.A07.1	A07	20602707	22133467	20920102	20921772	A07p28530.1_BnaDAR	AT1G76370	Protein kinase superfamily protein
QTL.A07.1	A07	20602707	22133467	20925329	20929192	A07p28540.1_BnaDAR	AT1G76360	Protein kinase superfamily protein
QTL.A07.1	A07	20602707	22133467	20933115	20934109	A07p28560.1_BnaDAR	AT1G74100	SOT16, ATSOT16, CORI-7, ATST5A sulfotransferase 16
QTL.A07.1	A07	20602707	22133467	20936974	20939506	A07p28570.1_BnaDAR	AT1G76310	CYCB2;4 CYCLIN B2;4
QTL.A07.1	A07	20602707	22133467	20940625	20943122	A07p28580.1_BnaDAR	AT1G76250	unknown protein; INVOLVED IN: biological_process unknown; LOCATED IN: endomembrane system; EXPRESSED IN: 6 plant structures; EXPRESSED DURING: 4 anthesis, petal differentiation and expansion stage; Has 74 Blast hits to 74 proteins in 16 species: Archae - 0; Bacteria - 0; Metazoa - 1; Fungi - 0; Plants - 69; Viruses - 0; Other Eukaryotes - 4 (source: NCBI BLink).
QTL.A07.1	A07	20602707	22133467	20948869	20949992	A07p28610.1_BnaDAR	AT1G76180	ERD14 Dehydrin family protein
QTL.A07.1	A07	20602707	22133467	20962833	20965740	A07p28620.1_BnaDAR	AT1G76010	Alba DNA/RNA-binding protein
QTL.A07.1	A07	20602707	22133467	20966396	20967763	A07p28630.1_BnaDAR	AT1G75980	Single hybrid motif superfamily protein
QTL.A07.1	A07	20602707	22133467	20974537	20975439	A07p28660.1_BnaDAR	NO HIT	NA
QTL.A07.1	A07	20602707	22133467	21006583	21007725	A07p28710.1_BnaDAR	NO HIT	NA
QTL.A07.1	A07	20602707	22133467	21008318	21009936	A07p28720.1_BnaDAR	AT1G75760	ER lumen protein retaining receptor family protein
QTL.A07.1	A07	20602707	22133467	21015400	21015863	A07p28730.1_BnaDAR	AT1G75750	GASA1 GAST1 protein homolog 1
QTL.A07.1	A07	20602707	22133467	21016935	21018947	A07p28740.1_BnaDAR	AT4G18465	RNA helicase family protein
QTL.A07.1	A07	20602707	22133467	21058903	21060350	A07p28780.1_BnaDAR	AT1G75520	SRS5 SHI-related sequence 5
QTL.A07.1	A07	20602707	22133467	21063754	21065359	A07p28790.1_BnaDAR	AT1G75510	Transcription initiation factor IIF, beta subunit
QTL.A07.1	A07	20602707	22133467	21072036	21072410	A07p28800.1_BnaDAR	NO HIT	NA
QTL.A07.1	A07	20602707	22133467	21075807	21078508	A07p28810.1_BnaDAR	AT1G75500	WAT1 Walls Are Thin 1
QTL.A07.1	A07	20602707	22133467	21088405	21090784	A07p28830.1_BnaDAR	AT1G75410	BLH3 BEL1-like homeodomain 3
QTL.A07.1	A07	20602707	22133467	21112356	21112832	A07p28860.1_BnaDAR	NO HIT	NA
QTL.A07.1	A07	20602707	22133467	21113344	21114822	A07p28870.1_BnaDAR	AT1G75380	ATBBD1, BBD1 bifunctional nuclease in basal defense response 1
QTL.A07.1	A07	20602707	22133467	21117207	21120646	A07p28880.1_BnaDAR	AT1G75370	Sec14p-like phosphatidylinositol transfer family protein
QTL.A07.1	A07	20602707	22133467	21121831	21123789	A07p28900.1_BnaDAR	AT1G75330	OTC ornithine carbamoyltransferase
QTL.A07.1	A07	20602707	22133467	21130169	21130396	A07p28920.1_BnaDAR	NO HIT	NA
QTL.A07.1	A07	20602707	22133467	21149231	21152115	A07p28950.1_BnaDAR	AT1G75220	Major facilitator superfamily protein
QTL.A07.1	A07	20602707	22133467	21171097	21173793	A07p28980.1_BnaDAR	AT1G75200	flavodoxin family protein / radical SAM domain-containing protein
QTL.A07.1	A07	20602707	22133467	21176673	21179287	A07p29000.1_BnaDAR	AT1G75180	Erythronate-4-phosphate dehydrogenase family protein
QTL.A07.1	A07	20602707	22133467	21194605	21196552	A07p29040.1_BnaDAR	AT1G75140	unknown protein; LOCATED IN: endoplasmic reticulum; EXPRESSED IN: 24 plant structures; EXPRESSED DURING: 13 growth stages; BEST Arabidopsis thaliana protein match is: unknown protein (TAIR:AT1G19370.1); Has 51 Blast hits to 49 proteins in 18 species: Archae - 0; Bacteria - 0; Metazoa - 0; Fungi - 0; Plants - 46; Viruses - 0; Other Eukaryotes - 5 (source: NCBI BLink).
QTL.A07.1	A07	20602707	22133467	21197577	21198526	A07p29050.1_BnaDAR	AT1G57610	Protein of unknown function (DUF607)
QTL.A07.1	A07	20602707	22133467	21197577	21199299	A07p29060.1_BnaDAR	AT1G75140	unknown protein; LOCATED IN: endoplasmic reticulum; EXPRESSED IN: 24 plant structures; EXPRESSED DURING: 13 growth stages; BEST Arabidopsis thaliana protein match is: unknown protein (TAIR:AT1G19370.1); Has 51 Blast hits to 49 proteins in 18 species: Archae - 0; Bacteria - 0; Metazoa - 0; Fungi - 0; Plants - 46; Viruses - 0; Other Eukaryotes - 5 (source: NCBI BLink).
QTL.A07.1	A07	20602707	22133467	21199862	21200301	A07p29070.1_BnaDAR	NO HIT	NA
QTL.A07.1	A07	20602707	22133467	21207059	21207538	A07p29090.1_BnaDAR	AT1G64105	ANAC027, NAC027 NAC domain containing protein 27
QTL.A07.1	A07	20602707	22133467	21214406	21215642	A07p29120.1_BnaDAR	AT1G74970	RPS9, TWN3 ribosomal protein S9
QTL.A07.1	A07	20602707	22133467	21219499	21222975	A07p29130.1_BnaDAR	AT1G74960	FAB1, KAS2, ATKAS2 fatty acid biosynthesis 1
QTL.A07.1	A07	20602707	22133467	21224596	21225764	A07p29140.1_BnaDAR	AT1G74950	JAZ2, TIFY10B TIFY domain/Divergent CCT motif family protein
QTL.A07.1	A07	20602707	22133467	21233369	21236699	A07p29170.1_BnaDAR	AT1G74920	ALDH10A8 aldehyde dehydrogenase 10A8
QTL.A07.1	A07	20602707	22133467	21236897	21239927	A07p29180.1_BnaDAR	AT1G74910	ADP-glucose pyrophosphorylase family protein
QTL.A07.1	A07	20602707	22133467	21240606	21241921	A07p29190.1_BnaDAR	AT1G74890	ARR15 response regulator 15
QTL.A07.1	A07	20602707	22133467	21242922	21244403	A07p29200.1_BnaDAR	AT1G74830	Protein of unknown function, DUF593
QTL.A07.1	A07	20602707	22133467	21245170	21245877	A07p29210.1_BnaDAR	AT1G74820	RmlC-like cupins superfamily protein
QTL.A07.1	A07	20602707	22133467	21247310	21250170	A07p29220.1_BnaDAR	AT1G74800	Galactosyltransferase family protein
QTL.A07.1	A07	20602707	22133467	21293810	21294435	A07p29290.1_BnaDAR	AT1G74660	MIF1 mini zinc finger 1
QTL.A07.1	A07	20602707	22133467	21328526	21329671	A07p29340.1_BnaDAR	AT2G41360	Galactose oxidase/kelch repeat superfamily protein
QTL.A07.1	A07	20602707	22133467	21344129	21345835	A07p29370.1_BnaDAR	NO HIT	NA
QTL.A07.1	A07	20602707	22133467	21353454	21354061	A07p29380.1_BnaDAR	AT1G74500	ATBS1, TMO7, BS1 activation-tagged BRI1(brassinosteroid-insensitive 1)-suppressor 1
QTL.A07.1	A07	20602707	22133467	21357290	21359587	A07p29390.1_BnaDAR	AT1G74490	Protein kinase superfamily protein
QTL.A07.1	A07	20602707	22133467	21360508	21362480	A07p29400.1_BnaDAR	AT1G74460	GDSL-like Lipase/Acylhydrolase superfamily protein
QTL.A07.1	A07	20602707	22133467	21391867	21393707	A07p29430.1_BnaDAR	AT1G74420	FUT3, ATFUT3 fucosyltransferase 3
QTL.A07.1	A07	20602707	22133467	21399978	21404955	A07p29460.1_BnaDAR	AT1G74370	RING/U-box superfamily protein
QTL.A07.1	A07	20602707	22133467	21405372	21406576	A07p29470.1_BnaDAR	AT1G74270	Ribosomal protein L35Ae family protein
QTL.A07.1	A07	20602707	22133467	21406984	21411629	A07p29480.1_BnaDAR	AT1G74260	PUR4 purine biosynthesis 4
QTL.A07.1	A07	20602707	22133467	21415832	21431423	A07p29500.1_BnaDAR	AT1G74170	AtRLP13, RLP13 receptor like protein 13
QTL.A07.1	A07	20602707	22133467	21426293	21426871	A07p29520.1_BnaDAR	AT1G74190	AtRLP15, RLP15 receptor like protein 15
QTL.A07.1	A07	20602707	22133467	21442930	21443346	A07p29560.1_BnaDAR	NO HIT	NA
QTL.A07.1	A07	20602707	22133467	21447835	21449442	A07p29570.1_BnaDAR	AT1G74020	SS2 strictosidine synthase 2
QTL.A07.1	A07	20602707	22133467	21461954	21463236	A07p29610.1_BnaDAR	NO HIT	NA
QTL.A07.1	A07	20602707	22133467	21469898	21474887	A07p29620.1_BnaDAR	AT1G73860	P-loop containing nucleoside triphosphate hydrolases superfamily protein
QTL.A07.1	A07	20602707	22133467	21475612	21477840	A07p29630.1_BnaDAR	AT1G73840	ESP1 hydroxyproline-rich glycoprotein family protein
QTL.A07.1	A07	20602707	22133467	21478568	21479789	A07p29640.1_BnaDAR	AT1G73820	Ssu72-like family protein
QTL.A07.1	A07	20602707	22133467	21484343	21487898	A07p29650.1_BnaDAR	AT1G73805	Calmodulin binding protein-like
QTL.A07.1	A07	20602707	22133467	21488554	21489257	A07p29660.1_BnaDAR	NO HIT	NA
QTL.A07.1	A07	20602707	22133467	21490239	21490493	A07p29670.1_BnaDAR	NO HIT	NA
QTL.A07.1	A07	20602707	22133467	21491362	21492973	A07p29680.1_BnaDAR	AT1G73760	RING/U-box superfamily protein
QTL.A07.1	A07	20602707	22133467	21495165	21497064	A07p29690.1_BnaDAR	AT1G73730	EIL3, SLIM1, ATSLIM, AtEIL3 ETHYLENE-INSENSITIVE3-like 3
QTL.A07.1	A07	20602707	22133467	21501622	21504188	A07p29700.1_BnaDAR	AT1G73700	MATE efflux family protein
QTL.A07.1	A07	20602707	22133467	21505196	21505936	A07p29710.1_BnaDAR	NO HIT	NA
QTL.A07.1	A07	20602707	22133467	21514439	21519001	A07p29720.1_BnaDAR	AT1G73680	ALPHA DOX2 alpha dioxygenase
QTL.A07.1	A07	20602707	22133467	21525313	21526303	A07p29740.1_BnaDAR	AT1G73655	FKBP-like peptidyl-prolyl cis-trans isomerase family protein
QTL.A07.1	A07	20602707	22133467	21530137	21531105	A07p29750.1_BnaDAR	NO HIT	NA
QTL.A07.1	A07	20602707	22133467	21558570	21561247	A07p29770.1_BnaDAR	AT1G73530	RNA-binding (RRM/RBD/RNP motifs) family protein
QTL.A07.1	A07	20602707	22133467	21565726	21566949	A07p29780.1_BnaDAR	AT1G73500	ATMKK9, MKK9 MAP kinase kinase 9
QTL.A07.1	A07	20602707	22133467	21584500	21588162	A07p29820.1_BnaDAR	AT1G73370	SUS6 sucrose synthase 6
QTL.A07.1	A07	20602707	22133467	21590396	21593180	A07p29830.1_BnaDAR	AT1G73360	HDG11, EDT1, ATHDG11 homeodomain GLABROUS 11
QTL.A07.1	A07	20602707	22133467	21594702	21596304	A07p29840.1_BnaDAR	AT1G73350	unknown protein; FUNCTIONS IN: molecular_function unknown; INVOLVED IN: biological_process unknown; EXPRESSED IN: 25 plant structures; EXPRESSED DURING: 15 growth stages; Has 30201 Blast hits to 17322 proteins in 780 species: Archae - 12; Bacteria - 1396; Metazoa - 17338; Fungi - 3422; Plants - 5037; Viruses - 0; Other Eukaryotes - 2996 (source: NCBI BLink).
QTL.A07.1	A07	20602707	22133467	21598150	21599783	A07p29850.1_BnaDAR	AT1G73320	S-adenosyl-L-methionine-dependent methyltransferases superfamily protein
QTL.A07.1	A07	20602707	22133467	21599892	21607881	A07p29860.1_BnaDAR	AT1G73280	scpl3 serine carboxypeptidase-like 3
QTL.A07.1	A07	20602707	22133467	21610850	21611593	A07p29870.1_BnaDAR	AT1G73260	ATKTI1, KTI1 kunitz trypsin inhibitor 1
QTL.A07.1	A07	20602707	22133467	21613461	21615222	A07p29880.1_BnaDAR	AT1G73230	Nascent polypeptide-associated complex NAC
QTL.A07.1	A07	20602707	22133467	21617910	21619581	A07p29890.1_BnaDAR	AT5G02910	F-box/RNI-like superfamily protein
QTL.A07.1	A07	20602707	22133467	21621958	21622921	A07p29900.1_BnaDAR	AT1G73210	Protein of unknown function (DUF789)
QTL.A07.1	A07	20602707	22133467	21629619	21630354	A07p29930.1_BnaDAR	AT1G73177	BNS bonsai
QTL.A07.1	A07	20602707	22133467	21635503	21635736	A07p29940.1_BnaDAR	AT1G73165	CLE1 CLAVATA3/ESR-RELATED 1
QTL.A07.1	A07	20602707	22133467	21637105	21638255	A07p29950.1_BnaDAR	NO HIT	NA
QTL.A07.1	A07	20602707	22133467	21655752	21659065	A07p30000.1_BnaDAR	AT1G73020	unknown protein; CONTAINS InterPro DOMAIN/s: Protein of unknown function DUF590 (InterPro:IPR007632); Has 1198 Blast hits to 1128 proteins in 154 species: Archae - 0; Bacteria - 0; Metazoa - 809; Fungi - 158; Plants - 25; Viruses - 0; Other Eukaryotes - 206 (source: NCBI BLink).
QTL.A07.1	A07	20602707	22133467	21660625	21665226	A07p30010.1_BnaDAR	AT1G72990	BGAL17 beta-galactosidase 17
QTL.A07.1	A07	20602707	22133467	21690275	21691083	A07p30050.1_BnaDAR	NO HIT	NA
QTL.A07.1	A07	20602707	22133467	21694321	21696798	A07p30060.1_BnaDAR	AT1G72880	Survival protein SurE-like phosphatase/nucleotidase
QTL.A07.1	A07	20602707	22133467	21699872	21710890	A07p30080.1_BnaDAR	AT1G72840	Disease resistance protein (TIR-NBS-LRR class)
QTL.A07.1	A07	20602707	22133467	21728997	21729987	A07p30120.1_BnaDAR	NO HIT	NA
QTL.A07.1	A07	20602707	22133467	21735949	21736673	A07p30140.1_BnaDAR	NO HIT	NA
QTL.A07.1	A07	20602707	22133467	21740491	21741304	A07p30160.1_BnaDAR	AT1G72610	GLP1, ATGER1, GER1 germin-like protein 1
QTL.A07.1	A07	20602707	22133467	21746176	21747610	A07p30170.1_BnaDAR	AT1G72540	Protein kinase superfamily protein
QTL.A07.1	A07	20602707	22133467	21758905	21760156	A07p30200.1_BnaDAR	AT1G72490	unknown protein; BEST Arabidopsis thaliana protein match is: unknown protein (TAIR:AT1G17400.1); Has 75 Blast hits to 75 proteins in 21 species: Archae - 0; Bacteria - 0; Metazoa - 3; Fungi - 4; Plants - 58; Viruses - 0; Other Eukaryotes - 10 (source: NCBI BLink).
QTL.A07.1	A07	20602707	22133467	21777649	21778397	A07p30230.1_BnaDAR	AT1G72430	SAUR-like auxin-responsive protein family
QTL.A07.1	A07	20602707	22133467	21780597	21782145	A07p30240.1_BnaDAR	AT1G72370	P40, AP40, RP40, RPSAA 40s ribosomal protein SA
QTL.A07.1	A07	20602707	22133467	21785236	21785874	A07p30260.1_BnaDAR	AT1G72350	MADS-box transcription factor family protein
QTL.A07.1	A07	20602707	22133467	21810760	21812237	A07p30300.1_BnaDAR	AT1G72200	RING/U-box superfamily protein
QTL.A07.1	A07	20602707	22133467	21812999	21814990	A07p30310.1_BnaDAR	AT1G72190	D-isomer specific 2-hydroxyacid dehydrogenase family protein
QTL.A07.1	A07	20602707	22133467	21827226	21829185	A07p30340.1_BnaDAR	AT1G72160	Sec14p-like phosphatidylinositol transfer family protein
QTL.A07.1	A07	20602707	22133467	21866830	21867186	A07p30440.1_BnaDAR	NO HIT	NA
QTL.A07.1	A07	20602707	22133467	21869153	21870007	A07p30460.1_BnaDAR	AT1G72020	unknown protein; Has 52 Blast hits to 52 proteins in 18 species: Archae - 0; Bacteria - 0; Metazoa - 0; Fungi - 0; Plants - 52; Viruses - 0; Other Eukaryotes - 0 (source: NCBI BLink).
QTL.A07.1	A07	20602707	22133467	21884856	21892703	A07p30480.1_BnaDAR	AT1G71960	ABCG25, ATABCG25 ATP-binding casette family G25
QTL.A07.1	A07	20602707	22133467	21936000	21936877	A07p30540.1_BnaDAR	AT1G71865	unknown protein; FUNCTIONS IN: molecular_function unknown; INVOLVED IN: biological_process unknown; LOCATED IN: chloroplast; Has 33 Blast hits to 33 proteins in 11 species: Archae - 0; Bacteria - 0; Metazoa - 0; Fungi - 0; Plants - 33; Viruses - 0; Other Eukaryotes - 0 (source: NCBI BLink).
QTL.A07.1	A07	20602707	22133467	21938168	21939986	A07p30550.1_BnaDAR	AT2G46960	CYP709B1 cytochrome P450, family 709, subfamily B, polypeptide 1
QTL.A07.1	A07	20602707	22133467	21963871	21965232	A07p30600.1_BnaDAR	AT1G71780	unknown protein; FUNCTIONS IN: molecular_function unknown; INVOLVED IN: biological_process unknown; LOCATED IN: endoplasmic reticulum; EXPRESSED IN: 25 plant structures; EXPRESSED DURING: 15 growth stages; Has 34 Blast hits to 34 proteins in 11 species: Archae - 0; Bacteria - 0; Metazoa - 0; Fungi - 0; Plants - 34; Viruses - 0; Other Eukaryotes - 0 (source: NCBI BLink).
QTL.A07.1	A07	20602707	22133467	21966250	21968882	A07p30610.1_BnaDAR	AT1G71770	PAB5 poly(A)-binding protein 5
QTL.A07.1	A07	20602707	22133467	21985781	21989229	A07p30620.1_BnaDAR	AT1G71710	DNAse I-like superfamily protein
QTL.A07.1	A07	20602707	22133467	21989990	21992384	A07p30630.1_BnaDAR	AT5G49000	Galactose oxidase/kelch repeat superfamily protein
QTL.A07.1	A07	20602707	22133467	22006097	22012323	A07p30650.1_BnaDAR	AT1G71691	GDSL-like Lipase/Acylhydrolase superfamily protein
QTL.A07.1	A07	20602707	22133467	22016775	22018808	A07p30670.1_BnaDAR	AT1G71490	Tetratricopeptide repeat (TPR)-like superfamily protein
QTL.A07.1	A07	20602707	22133467	22018809	22019590	A07p30680.1_BnaDAR	NO HIT	NA
QTL.A07.1	A07	20602707	22133467	22023551	22024596	A07p30700.1_BnaDAR	NO HIT	NA
QTL.A07.1	A07	20602707	22133467	22044629	22046214	A07p30750.1_BnaDAR	AT5G42090	Lung seven transmembrane receptor family protein
QTL.A07.1	A07	20602707	22133467	22050629	22057538	A07p30770.1_BnaDAR	AT5G26780	SHM2 serine hydroxymethyltransferase 2
QTL.A07.1	A07	20602707	22133467	22060803	22061843	A07p30790.1_BnaDAR	AT1G71310	cobalt ion binding
QTL.A07.1	A07	20602707	22133467	22069920	22073430	A07p30830.1_BnaDAR	AT1G71160	KCS7 3-ketoacyl-CoA synthase 7
QTL.A07.1	A07	20602707	22133467	22083056	22085057	A07p30860.1_BnaDAR	AT1G71070	Core-2/I-branching beta-1,6-N-acetylglucosaminyltransferase family protein
QTL.A07.1	A07	20602707	22133467	22106792	22107029	A07p30880.1_BnaDAR	NO HIT	NA
QTL.A07.1	A07	20602707	22133467	22108670	22109439	A07p30890.1_BnaDAR	AT1G70850	MLP34 MLP-like protein 34
QTL.A07.1	A07	20602707	22133467	22111481	22111849	A07p30900.1_BnaDAR	AT3G20997	LCR55 low-molecular-weight cysteine-rich 55
QTL.A07.1	A07	20602707	22133467	22119681	22120040	A07p30920.1_BnaDAR	AT3G61177	LCR53 low-molecular-weight cysteine-rich 53
QTL.A07.1	A07	20602707	22133467	22122754	22123556	A07p30930.1_BnaDAR	AT5G19920	Transducin/WD40 repeat-like superfamily protein
QTL.A07.1	A07	20602707	22133467	22124332	22124734	A07p30940.1_BnaDAR	NO HIT	NA
QTL.A07.1	A07	20602707	22133467	22131357	22132376	A07p30960.1_BnaDAR	AT1G70780	unknown protein; FUNCTIONS IN: molecular_function unknown; INVOLVED IN: biological_process unknown; LOCATED IN: mitochondrion; EXPRESSED IN: sperm cell, male gametophyte, pollen tube; EXPRESSED DURING: L mature pollen stage, M germinated pollen stage; BEST Arabidopsis thaliana protein match is: unknown protein (TAIR:AT1G23150.1); Has 143 Blast hits to 143 proteins in 17 species: Archae - 0; Bacte…
QTL.A07.2	A07	22430745	23340607	22440781	22442383	A07p31520.1_BnaDAR	NO HIT	NA
QTL.A07.2	A07	22430745	23340607	22455849	22457709	A07p31550.1_BnaDAR	AT1G69570	Dof-type zinc finger DNA-binding family protein
QTL.A07.2	A07	22430745	23340607	22494401	22497963	A07p31620.1_BnaDAR	AT1G69440	AGO7, ZIP Argonaute family protein
QTL.A07.2	A07	22430745	23340607	22532003	22535809	A07p31650.1_BnaDAR	AT1G69310	WRKY57, ATWRKY57 WRKY DNA-binding protein 57
QTL.A07.2	A07	22430745	23340607	22540096	22541339	A07p31660.1_BnaDAR	NO HIT	NA
QTL.A07.2	A07	22430745	23340607	22543574	22543855	A07p31670.1_BnaDAR	NO HIT	NA
QTL.A07.2	A07	22430745	23340607	22564796	22568433	A07p31710.1_BnaDAR	AT1G69120	AP1, AGL7 K-box region and MADS-box transcription factor family protein
QTL.A07.2	A07	22430745	23340607	22577286	22581906	A07p31740.1_BnaDAR	AT1G68990	MGP3 male gametophyte defective 3
QTL.A07.2	A07	22430745	23340607	22587174	22590655	A07p31750.1_BnaDAR	AT5G26000	TGG1, BGLU38 thioglucoside glucohydrolase 1
QTL.A07.2	A07	22430745	23340607	22593110	22593492	A07p31760.1_BnaDAR	AT1G68905	Defensin-like (DEFL) family protein
QTL.A07.2	A07	22430745	23340607	22605447	22606886	A07p31780.1_BnaDAR	AT1G68850	Peroxidase superfamily protein
QTL.A07.2	A07	22430745	23340607	22632356	22637794	A07p31800.1_BnaDAR	AT1G68750	ATPPC4, PPC4 phosphoenolpyruvate carboxylase 4
QTL.A07.2	A07	22430745	23340607	22646914	22650482	A07p31810.1_BnaDAR	AT1G68740	PHO1;H1 EXS (ERD1/XPR1/SYG1) family protein
QTL.A07.2	A07	22430745	23340607	22662509	22667207	A07p31840.1_BnaDAR	AT1G68710	ATPase E1-E2 type family protein / haloacid dehalogenase-like hydrolase family protein
QTL.A07.2	A07	22430745	23340607	22675889	22677016	A07p31880.1_BnaDAR	AT1G68660	Ribosomal protein L12/ ATP-dependent Clp protease adaptor protein ClpS family protein
QTL.A07.2	A07	22430745	23340607	22684565	22685284	A07p31910.1_BnaDAR	AT1G68590	Ribosomal protein PSRP-3/Ycf65
QTL.A07.2	A07	22430745	23340607	22718780	22722731	A07p31950.1_BnaDAR	AT1G68560	ATXYL1, XYL1, TRG1 alpha-xylosidase 1
QTL.A07.2	A07	22430745	23340607	22726559	22726899	A07p31960.1_BnaDAR	NO HIT	NA
QTL.A07.2	A07	22430745	23340607	22730917	22732824	A07p31970.1_BnaDAR	AT1G68550	Integrase-type DNA-binding superfamily protein
QTL.A07.2	A07	22430745	23340607	22744202	22746677	A07p31980.1_BnaDAR	AT1G68530	CUT1, POP1, CER6, G2, KCS6 3-ketoacyl-CoA synthase 6
QTL.A07.2	A07	22430745	23340607	22751582	22753025	A07p31990.1_BnaDAR	AT1G68520	B-box type zinc finger protein with CCT domain
QTL.A07.2	A07	22430745	23340607	22775651	22776652	A07p32010.1_BnaDAR	AT1G68460	ATIPT1, IPT1 isopentenyltransferase 1
QTL.A07.2	A07	22430745	23340607	22782964	22783780	A07p32020.1_BnaDAR	AT1G68430	unknown protein; FUNCTIONS IN: molecular_function unknown; INVOLVED IN: biological_process unknown; LOCATED IN: chloroplast; EXPRESSED IN: 21 plant structures; EXPRESSED DURING: 13 growth stages; BEST Arabidopsis thaliana protein match is: unknown protein (TAIR:AT1G66890.1); Has 35 Blast hits to 35 proteins in 6 species: Archae - 0; Bacteria - 0; Metazoa - 0; Fungi - 0; Plants - 35; Viruses - 0; …
QTL.A07.2	A07	22430745	23340607	22784910	22788979	A07p32030.1_BnaDAR	AT1G68340	Protein of unknown function (DUF1639)
QTL.A07.2	A07	22430745	23340607	22809170	22809884	A07p32070.1_BnaDAR	NO HIT	NA
QTL.A07.2	A07	22430745	23340607	22816220	22819630	A07p32080.1_BnaDAR	NO HIT	NA
QTL.A07.2	A07	22430745	23340607	22822470	22824096	A07p32090.1_BnaDAR	NO HIT	NA
QTL.A07.2	A07	22430745	23340607	22835454	22836633	A07p32120.1_BnaDAR	AT5G43690	P-loop containing nucleoside triphosphate hydrolases superfamily protein
QTL.A07.2	A07	22430745	23340607	22844746	22847304	A07p32140.1_BnaDAR	AT1G68160	Protein of unknown function (DUF3755)
QTL.A07.2	A07	22430745	23340607	22869377	22870845	A07p32170.1_BnaDAR	AT1G68080	2-oxoglutarate (2OG) and Fe(II)-dependent oxygenase superfamily protein
QTL.A07.2	A07	22430745	23340607	22871591	22874649	A07p32180.1_BnaDAR	AT1G68060	ATMAP70-1, MAP70-1 microtubule-associated proteins 70-1
QTL.A07.2	A07	22430745	23340607	22893729	22899103	A07p32230.1_BnaDAR	AT3G45140	LOX2, ATLOX2 lipoxygenase 2
QTL.A07.2	A07	22430745	23340607	22905977	22911098	A07p32240.1_BnaDAR	AT3G45140	LOX2, ATLOX2 lipoxygenase 2
QTL.A07.2	A07	22430745	23340607	22920538	22925915	A07p32250.1_BnaDAR	AT3G45140	LOX2, ATLOX2 lipoxygenase 2
QTL.A07.2	A07	22430745	23340607	22931852	22935804	A07p32260.1_BnaDAR	AT3G45140	LOX2, ATLOX2 lipoxygenase 2
QTL.A07.2	A07	22430745	23340607	22936962	22937671	A07p32270.1_BnaDAR	AT1G17800	ENODL22, AtENODL22 early nodulin-like protein 22
QTL.A07.2	A07	22430745	23340607	22941712	22943045	A07p32290.1_BnaDAR	AT1G67910	unknown protein; FUNCTIONS IN: molecular_function unknown; INVOLVED IN: biological_process unknown; LOCATED IN: chloroplast; EXPRESSED IN: 21 plant structures; EXPRESSED DURING: 12 growth stages; BEST Arabidopsis thaliana protein match is: unknown protein (TAIR:AT1G24577.1); Has 167 Blast hits to 167 proteins in 19 species: Archae - 0; Bacteria - 0; Metazoa - 0; Fungi - 0; Plants - 167; Viruses -…
QTL.A07.2	A07	22430745	23340607	22968038	22969482	A07p32320.1_BnaDAR	AT1G67880	beta-1,4-N-acetylglucosaminyltransferase family protein
QTL.A07.2	A07	22430745	23340607	22974604	22976269	A07p32330.1_BnaDAR	AT1G67870	glycine-rich protein
QTL.A07.2	A07	22430745	23340607	22992428	22996295	A07p32360.1_BnaDAR	AT1G71400	AtRLP12, RLP12 receptor like protein 12
QTL.A07.2	A07	22430745	23340607	22996877	22997678	A07p32370.1_BnaDAR	AT1G67785	unknown protein; Has 30 Blast hits to 30 proteins in 12 species: Archae - 0; Bacteria - 0; Metazoa - 0; Fungi - 0; Plants - 30; Viruses - 0; Other Eukaryotes - 0 (source: NCBI BLink).
QTL.A07.2	A07	22430745	23340607	22999941	23000795	A07p32380.1_BnaDAR	AT5G27070	AGL53 AGAMOUS-like 53
QTL.A07.2	A07	22430745	23340607	23001882	23002979	A07p32390.1_BnaDAR	AT4G38940	Galactose oxidase/kelch repeat superfamily protein
QTL.A07.2	A07	22430745	23340607	23024819	23025572	A07p32430.1_BnaDAR	AT1G67740	PSBY, YCF32 photosystem II BY
QTL.A07.2	A07	22430745	23340607	23034454	23036500	A07p32440.1_BnaDAR	AT1G67710	ARR11 response regulator 11
QTL.A07.2	A07	22430745	23340607	23043082	23046184	A07p32470.1_BnaDAR	AT1G67680	SRP72 RNA-binding domain
QTL.A07.2	A07	22430745	23340607	23072983	23081073	A07p32520.1_BnaDAR	AT1G67500	REV3 recovery protein 3
QTL.A07.2	A07	22430745	23340607	23083013	23088951	A07p32530.1_BnaDAR	AT1G67490	GCS1, KNF glucosidase 1
QTL.A07.2	A07	22430745	23340607	23100113	23101891	A07p32570.1_BnaDAR	AT1G67410	Exostosin family protein
QTL.A07.2	A07	22430745	23340607	23103240	23104021	A07p32580.1_BnaDAR	AT1G67360	Rubber elongation factor protein (REF)
QTL.A07.2	A07	22430745	23340607	23133544	23138132	A07p32620.1_BnaDAR	AT1G67325	Ran BP2/NZF zinc finger-like superfamily protein
QTL.A07.2	A07	22430745	23340607	23139635	23143245	A07p32630.1_BnaDAR	AT1G67320	DNA primase, large subunit family
QTL.A07.2	A07	22430745	23340607	23147246	23152527	A07p32640.1_BnaDAR	AT1G67310	Calmodulin-binding transcription activator protein with CG-1 and Ankyrin domains
QTL.A07.2	A07	22430745	23340607	23154989	23156047	A07p32650.1_BnaDAR	AT1G67260	TCP1 TCP family transcription factor
QTL.A07.2	A07	22430745	23340607	23158793	23159819	A07p32660.1_BnaDAR	AT1G67250	Proteasome maturation factor UMP1
QTL.A07.2	A07	22430745	23340607	23170535	23174638	A07p32680.1_BnaDAR	AT1G64960	ARM repeat superfamily protein
QTL.A07.2	A07	22430745	23340607	23180678	23182976	A07p32700.1_BnaDAR	AT5G54820	F-box/RNI-like superfamily protein
QTL.A07.2	A07	22430745	23340607	23185012	23187125	A07p32710.1_BnaDAR	AT5G61020	ECT3 evolutionarily conserved C-terminal region 3
QTL.A07.2	A07	22430745	23340607	23190254	23191011	A07p32740.1_BnaDAR	AT1G65000	unknown protein; BEST Arabidopsis thaliana protein match is: unknown protein (TAIR:AT5G38060.1); Has 49 Blast hits to 49 proteins in 14 species: Archae - 0; Bacteria - 0; Metazoa - 0; Fungi - 0; Plants - 49; Viruses - 0; Other Eukaryotes - 0 (source: NCBI BLink).
QTL.A07.2	A07	22430745	23340607	23206535	23210400	A07p32760.1_BnaDAR	AT1G65060	4CL3 4-coumarate:CoA ligase 3
QTL.A07.2	A07	22430745	23340607	23217950	23218369	A07p32790.1_BnaDAR	AT1G65295	unknown protein; LOCATED IN: endomembrane system; EXPRESSED IN: 22 plant structures; EXPRESSED DURING: 13 growth stages; BEST Arabidopsis thaliana protein match is: unknown protein (TAIR:AT5G01015.1); Has 90 Blast hits to 90 proteins in 15 species: Archae - 0; Bacteria - 0; Metazoa - 0; Fungi - 0; Plants - 90; Viruses - 0; Other Eukaryotes - 0 (source: NCBI BLink).
QTL.A07.2	A07	22430745	23340607	23236299	23243845	A07p32830.1_BnaDAR	AT1G65450	HXXXD-type acyl-transferase family protein
QTL.A07.2	A07	22430745	23340607	23254906	23257253	A07p32850.1_BnaDAR	AT1G65480	FT PEBP (phosphatidylethanolamine-binding protein) family protein
QTL.A07.2	A07	22430745	23340607	23278041	23283487	A07p32900.1_BnaDAR	AT1G65590	HEXO3, ATHEX1 beta-hexosaminidase 3
QTL.A07.2	A07	22430745	23340607	23284729	23287276	A07p32910.1_BnaDAR	AT1G65640	DegP4 DegP protease 4
QTL.A07.2	A07	22430745	23340607	23293951	23297993	A07p32940.1_BnaDAR	AT5G37020	ARF8 auxin response factor 8
QTL.A07.2	A07	22430745	23340607	23301043	23305889	A07p32960.1_BnaDAR	AT1G65730	YSL7 YELLOW STRIPE like 7
QTL.A07.2	A07	22430745	23340607	23311697	23326991	A07p32980.1_BnaDAR	AT1G65800	ARK2, RK2 receptor kinase 2
QTL.A07.2	A07	22430745	23340607	23317268	23317642	A07p32990.1_BnaDAR	AT1G65800	ARK2, RK2 receptor kinase 2
QTL.A09.1	A09	438541	9262792	441719	442906	A09p00430.1_BnaDAR	AT2G45760	BAP2, BAL BON association protein 2
QTL.A09.1	A09	438541	9262792	448771	454131	A09p00450.1_BnaDAR	AT4G00480	ATMYC1, myc1 basic helix-loop-helix (bHLH) DNA-binding superfamily protein
QTL.A09.1	A09	438541	9262792	452968	458051	A09p00460.1_BnaDAR	AT4G00460	ATROPGEF3, ROPGEF3 RHO guanyl-nucleotide exchange factor 3
QTL.A09.1	A09	438541	9262792	476969	477667	A09p00490.1_BnaDAR	AT1G01640	BTB/POZ domain-containing protein
QTL.A09.1	A09	438541	9262792	479344	480861	A09p00500.1_BnaDAR	AT4G00430	TMP-C, PIP1;4, PIP1E plasma membrane intrinsic protein 1;4
QTL.A09.1	A09	438541	9262792	482056	484764	A09p00510.1_BnaDAR	AT4G00400	GPAT8, AtGPAT8 glycerol-3-phosphate acyltransferase 8
QTL.A09.1	A09	438541	9262792	516095	519315	A09p00520.1_BnaDAR	AT4G00370	ANTR2, PHT4;4 Major facilitator superfamily protein
QTL.A09.1	A09	438541	9262792	524830	525234	A09p00540.1_BnaDAR	NO HIT	NA
QTL.A09.1	A09	438541	9262792	536935	538750	A09p00580.1_BnaDAR	AT4G00330	CRCK2 calmodulin-binding receptor-like cytoplasmic kinase 2
QTL.A09.1	A09	438541	9262792	561978	563523	A09p00640.1_BnaDAR	AT4G31010	RNA-binding CRS1 / YhbY (CRM) domain-containing protein
QTL.A09.1	A09	438541	9262792	575680	577118	A09p00670.1_BnaDAR	AT4G00210	LBD31 LOB domain-containing protein 31
QTL.A09.1	A09	438541	9262792	578600	586198	A09p00680.1_BnaDAR	AT4G00200	AT hook motif DNA-binding family protein
QTL.A09.1	A09	438541	9262792	586565	587870	A09p00690.1_BnaDAR	NO HIT	NA
QTL.A09.1	A09	438541	9262792	640866	644847	A09p00700.1_BnaDAR	AT4G00180	YAB3 Plant-specific transcription factor YABBY family protein
QTL.A09.1	A09	438541	9262792	654848	656563	A09p00710.1_BnaDAR	AT4G00150	HAM3, ATHAM3, LOM3 GRAS family transcription factor
QTL.A09.1	A09	438541	9262792	656583	656953	A09p00720.1_BnaDAR	NO HIT	NA
QTL.A09.1	A09	438541	9262792	661370	662836	A09p00730.1_BnaDAR	AT1G73440	calmodulin-related
QTL.A09.1	A09	438541	9262792	663405	665040	A09p00740.1_BnaDAR	AT4G00110	GAE3 UDP-D-glucuronate 4-epimerase 3
QTL.A09.1	A09	438541	9262792	681456	681874	A09p00780.1_BnaDAR	NO HIT	NA
QTL.A09.1	A09	438541	9262792	683114	689978	A09p00800.1_BnaDAR	AT1G02080	transcription regulators
QTL.A09.1	A09	438541	9262792	692026	694654	A09p00830.1_BnaDAR	AT4G00026	FUNCTIONS IN: molecular_function unknown; INVOLVED IN: biological_process unknown; LOCATED IN: chloroplast; EXPRESSED IN: cultured cell; CONTAINS InterPro DOMAIN/s: Mitochondrial inner membrane translocase complex, subunit Tim21 (InterPro:IPR013261); Has 35333 Blast hits to 34131 proteins in 2444 species: Archae - 798; Bacteria - 22429; Metazoa - 974; Fungi - 991; Plants - 531; Viruses - 0; Other…
QTL.A09.1	A09	438541	9262792	698571	701335	A09p00850.1_BnaDAR	NO HIT	NA
QTL.A09.1	A09	438541	9262792	701336	701786	A09p00860.1_BnaDAR	AT2G18260	SYP112, ATSYP112 syntaxin of plants 112
QTL.A09.1	A09	438541	9262792	723560	733562	A09p00880.1_BnaDAR	AT4G00950	MEE47 Protein of unknown function (DUF688)
QTL.A09.1	A09	438541	9262792	725213	730053	A09p00890.1_BnaDAR	NO HIT	NA
QTL.A09.1	A09	438541	9262792	734835	736768	A09p00900.1_BnaDAR	AT4G00940	Dof-type zinc finger DNA-binding family protein
QTL.A09.1	A09	438541	9262792	740548	742460	A09p00910.1_BnaDAR	AT4G00910	Aluminium activated malate transporter family protein
QTL.A09.1	A09	438541	9262792	747041	752420	A09p00930.1_BnaDAR	AT4G00900	ECA2, ATECA2 ER-type Ca2+-ATPase 2
QTL.A09.1	A09	438541	9262792	759498	760294	A09p00940.1_BnaDAR	AT4G00880	SAUR-like auxin-responsive protein family
QTL.A09.1	A09	438541	9262792	762078	762492	A09p00950.1_BnaDAR	NO HIT	NA
QTL.A09.1	A09	438541	9262792	764629	765302	A09p00960.1_BnaDAR	AT4G00860	ATOZI1, AT0ZI1 Protein of unknown function (DUF1138)
QTL.A09.1	A09	438541	9262792	765955	767513	A09p00970.1_BnaDAR	AT4G00840	DHHC-type zinc finger family protein
QTL.A09.1	A09	438541	9262792	772610	781468	A09p00990.1_BnaDAR	AT4G00800	transducin family protein / WD-40 repeat family protein
QTL.A09.1	A09	438541	9262792	788724	789683	A09p01010.1_BnaDAR	AT4G01410	Late embryogenesis abundant (LEA) hydroxyproline-rich glycoprotein family
QTL.A09.1	A09	438541	9262792	793241	795732	A09p01020.1_BnaDAR	AT4G01440	nodulin MtN21 /EamA-like transporter family protein
QTL.A09.1	A09	438541	9262792	805624	807094	A09p01030.1_BnaDAR	AT4G01460	basic helix-loop-helix (bHLH) DNA-binding superfamily protein
QTL.A09.1	A09	438541	9262792	816231	818332	A09p01050.1_BnaDAR	AT4G01480	AtPPa5, PPa5 pyrophosphorylase 5
QTL.A09.1	A09	438541	9262792	822502	823434	A09p01060.1_BnaDAR	AT4G01500	NGA4 AP2/B3-like transcriptional factor family protein
QTL.A09.1	A09	438541	9262792	826375	827942	A09p01070.1_BnaDAR	AT4G01510	ARV2 Arv1-like protein
QTL.A09.1	A09	438541	9262792	987970	990333	A09p01130.1_BnaDAR	AT4G01570	Tetratricopeptide repeat (TPR)-like superfamily protein
QTL.A09.1	A09	438541	9262792	993993	995451	A09p01160.1_BnaDAR	AT4G01600	GRAM domain family protein
QTL.A09.1	A09	438541	9262792	996246	998523	A09p01170.1_BnaDAR	AT4G01610	Cysteine proteinases superfamily protein
QTL.A09.1	A09	438541	9262792	1003093	1006388	A09p01190.1_BnaDAR	AT4G01660	ATABC1, ATATH10, ABC1 ABC transporter 1
QTL.A09.1	A09	438541	9262792	1030929	1031642	A09p01220.1_BnaDAR	NO HIT	NA
QTL.A09.1	A09	438541	9262792	1031993	1033544	A09p01230.1_BnaDAR	NO HIT	NA
QTL.A09.1	A09	438541	9262792	1039061	1039617	A09p01240.1_BnaDAR	NO HIT	NA
QTL.A09.1	A09	438541	9262792	1042280	1047305	A09p01250.1_BnaDAR	NO HIT	NA
QTL.A09.1	A09	438541	9262792	1072468	1075722	A09p01270.1_BnaDAR	AT4G01720	WRKY47, AtWRKY47 WRKY family transcription factor
QTL.A09.1	A09	438541	9262792	1086318	1087993	A09p01310.1_BnaDAR	AT4G01840	KCO5, ATTPK5, ATKCO5, TPK5 Ca2+ activated outward rectifying K+ channel 5
QTL.A09.1	A09	438541	9262792	1102517	1103882	A09p01340.1_BnaDAR	AT4G01883	Polyketide cyclase / dehydrase and lipid transport protein
QTL.A09.1	A09	438541	9262792	1104747	1105738	A09p01350.1_BnaDAR	NO HIT	NA
QTL.A09.1	A09	438541	9262792	1106234	1107132	A09p01360.1_BnaDAR	NO HIT	NA
QTL.A09.1	A09	438541	9262792	1117212	1118531	A09p01390.1_BnaDAR	NO HIT	NA
QTL.A09.1	A09	438541	9262792	1120865	1122523	A09p01400.1_BnaDAR	NO HIT	NA
QTL.A09.1	A09	438541	9262792	1138295	1139651	A09p01420.1_BnaDAR	AT5G24170	Got1/Sft2-like vescicle transport protein family
QTL.A09.1	A09	438541	9262792	1148988	1149287	A09p01440.1_BnaDAR	AT4G29920	Double Clp-N motif-containing P-loop nucleoside triphosphate hydrolases superfamily protein
QTL.A09.1	A09	438541	9262792	1157065	1162240	A09p01460.1_BnaDAR	AT4G02020	EZA1, SWN, SDG10 SET domain-containing protein
QTL.A09.1	A09	438541	9262792	1164438	1169098	A09p01480.1_BnaDAR	AT4G02030	Vps51/Vps67 family (components of vesicular transport) protein
QTL.A09.1	A09	438541	9262792	1169306	1169767	A09p01490.1_BnaDAR	AT4G02040	unknown protein; FUNCTIONS IN: molecular_function unknown; INVOLVED IN: biological_process unknown; LOCATED IN: chloroplast; Has 30 Blast hits to 30 proteins in 6 species: Archae - 0; Bacteria - 0; Metazoa - 0; Fungi - 0; Plants - 30; Viruses - 0; Other Eukaryotes - 0 (source: NCBI BLink).
QTL.A09.1	A09	438541	9262792	1174084	1178191	A09p01520.1_BnaDAR	AT4G02060	PRL, MCM7 Minichromosome maintenance (MCM2/3/5) family protein
QTL.A09.1	A09	438541	9262792	1184337	1186390	A09p01540.1_BnaDAR	AT4G02080	ASAR1, ATSARA1C, ATSAR2, SAR2 secretion-associated RAS super family 2
QTL.A09.1	A09	438541	9262792	1186956	1187756	A09p01550.1_BnaDAR	AT4G02090	unknown protein; FUNCTIONS IN: molecular_function unknown; INVOLVED IN: N-terminal protein myristoylation; LOCATED IN: cellular_component unknown; EXPRESSED IN: root; Has 132 Blast hits to 132 proteins in 12 species: Archae - 0; Bacteria - 0; Metazoa - 0; Fungi - 0; Plants - 132; Viruses - 0; Other Eukaryotes - 0 (source: NCBI BLink).
QTL.A09.1	A09	438541	9262792	1194191	1201622	A09p01560.1_BnaDAR	AT4G02100	Heat shock protein DnaJ with tetratricopeptide repeat
QTL.A09.1	A09	438541	9262792	1200444	1201445	A09p01570.1_BnaDAR	NO HIT	NA
QTL.A09.1	A09	438541	9262792	1239549	1239924	A09p01580.1_BnaDAR	NO HIT	NA
QTL.A09.1	A09	438541	9262792	1246832	1252580	A09p01610.1_BnaDAR	AT4G34890	ATXDH1, XDH1 xanthine dehydrogenase 1
QTL.A09.1	A09	438541	9262792	1253161	1254438	A09p01620.1_BnaDAR	AT4G01930	Cysteine/Histidine-rich C1 domain family protein
QTL.A09.1	A09	438541	9262792	1258582	1261344	A09p01630.1_BnaDAR	AT4G01760	Cysteine/Histidine-rich C1 domain family protein
QTL.A09.1	A09	438541	9262792	1262137	1264321	A09p01640.1_BnaDAR	AT4G34890	ATXDH1, XDH1 xanthine dehydrogenase 1
QTL.A09.1	A09	438541	9262792	1270320	1275340	A09p01650.1_BnaDAR	AT4G02180	DC1 domain-containing protein
QTL.A09.1	A09	438541	9262792	1277379	1288606	A09p01660.1_BnaDAR	AT4G34890	ATXDH1, XDH1 xanthine dehydrogenase 1
QTL.A09.1	A09	438541	9262792	1288813	1292806	A09p01670.1_BnaDAR	AT4G01920	Cysteine/Histidine-rich C1 domain family protein
QTL.A09.1	A09	438541	9262792	1293571	1295556	A09p01680.1_BnaDAR	AT4G01740	Cysteine/Histidine-rich C1 domain family protein
QTL.A09.1	A09	438541	9262792	1299506	1302020	A09p01690.1_BnaDAR	AT4G02220	zinc finger (MYND type) family protein / programmed cell death 2 C-terminal domain-containing protein
QTL.A09.1	A09	438541	9262792	1305558	1306112	A09p01710.1_BnaDAR	AT4G02250	Plant invertase/pectin methylesterase inhibitor superfamily protein
QTL.A09.1	A09	438541	9262792	1310209	1315595	A09p01720.1_BnaDAR	AT4G02260	RSH1, AT-RSH1 RELA/SPOT homolog 1
QTL.A09.1	A09	438541	9262792	1316845	1320636	A09p01730.1_BnaDAR	AT4G02280	SUS3, ATSUS3 sucrose synthase 3
QTL.A09.1	A09	438541	9262792	1344772	1345803	A09p01770.1_BnaDAR	NO HIT	NA
QTL.A09.1	A09	438541	9262792	1362641	1365354	A09p01790.1_BnaDAR	AT4G02330	ATPMEPCRB Plant invertase/pectin methylesterase inhibitor superfamily
QTL.A09.1	A09	438541	9262792	1367002	1369539	A09p01800.1_BnaDAR	AT4G02340	alpha/beta-Hydrolases superfamily protein
QTL.A09.1	A09	438541	9262792	1373337	1375677	A09p01810.1_BnaDAR	AT4G02340	alpha/beta-Hydrolases superfamily protein
QTL.A09.1	A09	438541	9262792	1376888	1379502	A09p01820.1_BnaDAR	AT4G02350	SEC15B exocyst complex component sec15B
QTL.A09.1	A09	438541	9262792	1379834	1380368	A09p01830.1_BnaDAR	AT4G02360	Protein of unknown function, DUF538
QTL.A09.1	A09	438541	9262792	1425600	1429041	A09p01860.1_BnaDAR	AT4G02400	U3 ribonucleoprotein (Utp) family protein
QTL.A09.1	A09	438541	9262792	1433306	1435275	A09p01870.1_BnaDAR	AT1G54385	ARM repeat superfamily protein
QTL.A09.1	A09	438541	9262792	1442763	1445136	A09p01890.1_BnaDAR	AT4G02430	SR34b, At-SR34b RNA-binding (RRM/RBD/RNP motifs) family protein
QTL.A09.1	A09	438541	9262792	1445998	1447477	A09p01900.1_BnaDAR	AT4G02440	EID1 F-box family protein
QTL.A09.1	A09	438541	9262792	1460667	1462170	A09p01940.1_BnaDAR	AT4G02485	2-oxoglutarate (2OG) and Fe(II)-dependent oxygenase superfamily protein
QTL.A09.1	A09	438541	9262792	1463162	1465288	A09p01950.1_BnaDAR	AT4G02500	ATXT2, XXT2, XT2 UDP-xylosyltransferase 2
QTL.A09.1	A09	438541	9262792	1467414	1472651	A09p01960.1_BnaDAR	AT4G02510	TOC159, TOC86, PPI2, TOC160, ATTOC159 translocon at the outer envelope membrane of chloroplasts 159
QTL.A09.1	A09	438541	9262792	1484012	1491401	A09p02000.1_BnaDAR	AT4G02570	ATCUL1, CUL1, AXR6 cullin 1
QTL.A09.1	A09	438541	9262792	1495302	1500067	A09p02020.1_BnaDAR	AT4G02600	MLO1, ATMLO1 Seven transmembrane MLO family protein
QTL.A09.1	A09	438541	9262792	1506710	1508145	A09p02040.1_BnaDAR	AT4G02610	Aldolase-type TIM barrel family protein
QTL.A09.1	A09	438541	9262792	1510029	1511679	A09p02060.1_BnaDAR	AT4G02630	Protein kinase superfamily protein
QTL.A09.1	A09	438541	9262792	1512731	1514716	A09p02070.1_BnaDAR	AT4G02640	BZO2H1, ATBZIP10 bZIP transcription factor family protein
QTL.A09.1	A09	438541	9262792	1515247	1517861	A09p02080.1_BnaDAR	AT4G02650	ENTH/ANTH/VHS superfamily protein
QTL.A09.1	A09	438541	9262792	1519399	1525939	A09p02090.1_BnaDAR	AT4G02700	SULTR3;2 sulfate transporter 3;2
QTL.A09.1	A09	438541	9262792	1543834	1544770	A09p02150.1_BnaDAR	AT4G02725	unknown protein; FUNCTIONS IN: molecular_function unknown; INVOLVED IN: biological_process unknown; LOCATED IN: chloroplast, membrane; Has 107 Blast hits to 107 proteins in 55 species: Archae - 0; Bacteria - 69; Metazoa - 0; Fungi - 0; Plants - 34; Viruses - 0; Other Eukaryotes - 4 (source: NCBI BLink).
QTL.A09.1	A09	438541	9262792	1555331	1557789	A09p02180.1_BnaDAR	AT4G02760	RNI-like superfamily protein
QTL.A09.1	A09	438541	9262792	1580364	1581755	A09p02210.1_BnaDAR	AT4G02810	Protein of unknown function (DUF3049)
QTL.A09.1	A09	438541	9262792	1584526	1585721	A09p02220.1_BnaDAR	AT4G02830	unknown protein; FUNCTIONS IN: molecular_function unknown; INVOLVED IN: biological_process unknown; LOCATED IN: cellular_component unknown.
QTL.A09.1	A09	438541	9262792	1587730	1589370	A09p02230.1_BnaDAR	AT2G26970	Polynucleotidyl transferase, ribonuclease H-like superfamily protein
QTL.A09.1	A09	438541	9262792	1619787	1624462	A09p02260.1_BnaDAR	AT4G02940	oxidoreductase, 2OG-Fe(II) oxygenase family protein
QTL.A09.1	A09	438541	9262792	1625305	1625910	A09p02270.1_BnaDAR	AT4G05230	Ubiquitin-like superfamily protein
QTL.A09.1	A09	438541	9262792	1626285	1627796	A09p02280.1_BnaDAR	AT4G03370	Ubiquitin family protein
QTL.A09.1	A09	438541	9262792	1629096	1630712	A09p02290.1_BnaDAR	AT4G03370	Ubiquitin family protein
QTL.A09.1	A09	438541	9262792	1633679	1635436	A09p02310.1_BnaDAR	AT4G02990	Mitochondrial transcription termination factor family protein
QTL.A09.1	A09	438541	9262792	1635978	1639221	A09p02320.1_BnaDAR	AT4G03000	RING/U-box superfamily protein
QTL.A09.1	A09	438541	9262792	1641474	1643143	A09p02330.1_BnaDAR	AT4G03010	RNI-like superfamily protein
QTL.A09.1	A09	438541	9262792	1654366	1655771	A09p02370.1_BnaDAR	AT4G03070	AOP1, AOP, AOP1.1 2-oxoglutarate (2OG) and Fe(II)-dependent oxygenase superfamily protein
QTL.A09.1	A09	438541	9262792	1656538	1661657	A09p02380.1_BnaDAR	AT4G03050	AOP3 2-oxoglutarate (2OG) and Fe(II)-dependent oxygenase superfamily protein
QTL.A09.1	A09	438541	9262792	1657950	1659444	A09p02390.1_BnaDAR	AT5G62000	ARF2 auxin response factor 2
QTL.A09.1	A09	438541	9262792	1668405	1670663	A09p02410.1_BnaDAR	AT4G03100	Rho GTPase activating protein with PAK-box/P21-Rho-binding domain
QTL.A09.1	A09	438541	9262792	1676722	1677816	A09p02440.1_BnaDAR	AT4G03120	C2H2 and C2HC zinc fingers superfamily protein
QTL.A09.1	A09	438541	9262792	1682674	1684414	A09p02460.1_BnaDAR	AT4G03140	NAD(P)-binding Rossmann-fold superfamily protein
QTL.A09.1	A09	438541	9262792	1690781	1694947	A09p02490.1_BnaDAR	AT4G03200	catalytics
QTL.A09.1	A09	438541	9262792	1698827	1699945	A09p02500.1_BnaDAR	AT4G03210	XTH9 xyloglucan endotransglucosylase/hydrolase 9
QTL.A09.1	A09	438541	9262792	1700005	1700682	A09p02510.1_BnaDAR	AT4G05450	ATMFDX1, MFDX1 mitochondrial ferredoxin 1
QTL.A09.1	A09	438541	9262792	1707888	1708155	A09p02540.1_BnaDAR	NO HIT	NA
QTL.A09.1	A09	438541	9262792	1711573	1713759	A09p02560.1_BnaDAR	AT4G03250	Homeodomain-like superfamily protein
QTL.A09.1	A09	438541	9262792	1714263	1717428	A09p02570.1_BnaDAR	AT4G03260	Outer arm dynein light chain 1 protein
QTL.A09.1	A09	438541	9262792	1723090	1723278	A09p02590.1_BnaDAR	NO HIT	NA
QTL.A09.1	A09	438541	9262792	1733270	1734990	A09p02600.1_BnaDAR	NO HIT	NA
QTL.A09.1	A09	438541	9262792	1733966	1735979	A09p02610.1_BnaDAR	NO HIT	NA
QTL.A09.1	A09	438541	9262792	1738685	1740392	A09p02620.1_BnaDAR	AT4G03280	PETC, PGR1 photosynthetic electron transfer C
QTL.A09.1	A09	438541	9262792	1741555	1742013	A09p02630.1_BnaDAR	AT4G03290	EF hand calcium-binding protein family
QTL.A09.1	A09	438541	9262792	1782071	1783448	A09p02640.1_BnaDAR	AT4G03320	tic20-IV translocon at the inner envelope membrane of chloroplasts 20-IV
QTL.A09.1	A09	438541	9262792	1784168	1785927	A09p02650.1_BnaDAR	AT4G03320	tic20-IV translocon at the inner envelope membrane of chloroplasts 20-IV
QTL.A09.1	A09	438541	9262792	1787093	1788628	A09p02660.1_BnaDAR	AT4G03330	SYP123, ATSYP123 syntaxin of plants 123
QTL.A09.1	A09	438541	9262792	1794648	1796701	A09p02680.1_BnaDAR	NO HIT	NA
QTL.A09.1	A09	438541	9262792	1797267	1798319	A09p02690.1_BnaDAR	NO HIT	NA
QTL.A09.1	A09	438541	9262792	1836558	1838418	A09p02760.1_BnaDAR	AT4G03420	Protein of unknown function (DUF789)
QTL.A09.1	A09	438541	9262792	1866266	1867619	A09p02820.1_BnaDAR	AT4G03540	Uncharacterised protein family (UPF0497)
QTL.A09.1	A09	438541	9262792	1870594	1882068	A09p02830.1_BnaDAR	AT4G03550	ATGSL05, GSL05, ATGSL5, PMR4, GSL5 glucan synthase-like 5
QTL.A09.1	A09	438541	9262792	1883581	1887961	A09p02840.1_BnaDAR	NO HIT	NA
QTL.A09.1	A09	438541	9262792	1888330	1888867	A09p02850.1_BnaDAR	NO HIT	NA
QTL.A09.1	A09	438541	9262792	1889031	1889384	A09p02860.1_BnaDAR	NO HIT	NA
QTL.A09.1	A09	438541	9262792	1891036	1892828	A09p02870.1_BnaDAR	AT4G03610	Metallo-hydrolase/oxidoreductase superfamily protein
QTL.A09.1	A09	438541	9262792	1894931	1897818	A09p02890.1_BnaDAR	AT4G05460	RNI-like superfamily protein
QTL.A09.1	A09	438541	9262792	1899273	1900244	A09p02900.1_BnaDAR	AT4G05460	RNI-like superfamily protein
QTL.A09.1	A09	438541	9262792	1901761	1905222	A09p02910.1_BnaDAR	AT4G05460	RNI-like superfamily protein
QTL.A09.1	A09	438541	9262792	1906559	1907566	A09p02930.1_BnaDAR	AT4G03630	RNI-like superfamily protein
QTL.A09.1	A09	438541	9262792	1920207	1921057	A09p02970.1_BnaDAR	NO HIT	NA
QTL.A09.1	A09	438541	9262792	1938506	1940424	A09p03020.1_BnaDAR	AT3G26320	CYP71B36 cytochrome P450, family 71, subfamily B, polypeptide 36
QTL.A09.1	A09	438541	9262792	1941404	1944129	A09p03030.1_BnaDAR	AT3G26370	O-fucosyltransferase family protein
QTL.A09.1	A09	438541	9262792	1951408	1953393	A09p03060.1_BnaDAR	AT3G26370	O-fucosyltransferase family protein
QTL.A09.1	A09	438541	9262792	1960136	1962722	A09p03090.1_BnaDAR	AT3G26570	PHT2;1, ORF02 phosphate transporter 2;1
QTL.A09.1	A09	438541	9262792	1964985	1966993	A09p03100.1_BnaDAR	AT3G26600	ARO4 armadillo repeat only 4
QTL.A09.1	A09	438541	9262792	1967946	1980063	A09p03110.1_BnaDAR	AT3G26618	ERF1-3 eukaryotic release factor 1-3
QTL.A09.1	A09	438541	9262792	1995927	1998296	A09p03130.1_BnaDAR	AT3G26782	Tetratricopeptide repeat (TPR)-like superfamily protein
QTL.A09.1	A09	438541	9262792	2083261	2085698	A09p03200.1_BnaDAR	AT3G26990	ENTH/VHS family protein
QTL.A09.1	A09	438541	9262792	2085993	2087003	A09p03210.1_BnaDAR	AT3G26980	MUB4 membrane-anchored ubiquitin-fold protein 4 precursor
QTL.A09.1	A09	438541	9262792	2087004	2088340	A09p03220.1_BnaDAR	AT3G26960	Pollen Ole e 1 allergen and extensin family protein
QTL.A09.1	A09	438541	9262792	2105632	2107535	A09p03270.1_BnaDAR	AT3G27090	DCD (Development and Cell Death) domain protein
QTL.A09.1	A09	438541	9262792	2109113	2109931	A09p03290.1_BnaDAR	AT3G27160	GHS1 Ribosomal protein S21 family protein
QTL.A09.1	A09	438541	9262792	2110969	2112706	A09p03300.1_BnaDAR	AT3G27230	S-adenosyl-L-methionine-dependent methyltransferases superfamily protein
QTL.A09.1	A09	438541	9262792	2116761	2119481	A09p03320.1_BnaDAR	AT3G27260	GTE8 global transcription factor group E8
QTL.A09.1	A09	438541	9262792	2132081	2134145	A09p03340.1_BnaDAR	AT3G27280	ATPHB4, PHB4 prohibitin 4
QTL.A09.1	A09	438541	9262792	2145599	2148312	A09p03390.1_BnaDAR	AT3G27400	Pectin lyase-like superfamily protein
QTL.A09.1	A09	438541	9262792	2149549	2150262	A09p03400.1_BnaDAR	AT4G12550	AIR1 Auxin-Induced in Root cultures 1
QTL.A09.1	A09	438541	9262792	2153017	2153725	A09p03410.1_BnaDAR	AT4G12545	Bifunctional inhibitor/lipid-transfer protein/seed storage 2S albumin superfamily protein
QTL.A09.1	A09	438541	9262792	2154011	2159506	A09p03420.1_BnaDAR	AT3G27440	UKL5 uridine kinase-like 5
QTL.A09.1	A09	438541	9262792	2160447	2163859	A09p03430.1_BnaDAR	AT3G27470	Protein of unknown function (DUF707)
QTL.A09.1	A09	438541	9262792	2164528	2165396	A09p03440.1_BnaDAR	AT3G27520	unknown protein; Has 28 Blast hits to 28 proteins in 10 species: Archae - 0; Bacteria - 0; Metazoa - 0; Fungi - 0; Plants - 28; Viruses - 0; Other Eukaryotes - 0 (source: NCBI BLink).
QTL.A09.1	A09	438541	9262792	2167773	2170770	A09p03460.1_BnaDAR	AT3G27640	Transducin/WD40 repeat-like superfamily protein
QTL.A09.1	A09	438541	9262792	2177582	2177977	A09p03470.1_BnaDAR	AT3G27650	LBD25 LOB domain-containing protein 25
QTL.A09.1	A09	438541	9262792	2181496	2182392	A09p03480.1_BnaDAR	AT3G27660	OLEO4, OLE3 oleosin 4
QTL.A09.1	A09	438541	9262792	2184564	2185793	A09p03490.1_BnaDAR	AT3G27690	LHCB2.4, LHCB2.3, LHCB2 photosystem II light harvesting complex gene 2.3
QTL.A09.1	A09	438541	9262792	2192835	2194409	A09p03510.1_BnaDAR	AT3G27710	ARI3, ARARI3 RING/U-box superfamily protein
QTL.A09.1	A09	438541	9262792	2201641	2204054	A09p03520.1_BnaDAR	AT3G27810	ATMYB21, ATMYB3, MYB21 myb domain protein 21
QTL.A09.1	A09	438541	9262792	2208444	2209226	A09p03530.1_BnaDAR	AT3G27850	RPL12-C ribosomal protein L12-C
QTL.A09.1	A09	438541	9262792	2234995	2237485	A09p03550.1_BnaDAR	AT3G27970	Exonuclease family protein
QTL.A09.1	A09	438541	9262792	2241360	2244622	A09p03560.1_BnaDAR	AT3G28040	Leucine-rich receptor-like protein kinase family protein
QTL.A09.1	A09	438541	9262792	2246052	2248644	A09p03570.1_BnaDAR	AT3G28050	nodulin MtN21 /EamA-like transporter family protein
QTL.A09.1	A09	438541	9262792	2248917	2249696	A09p03580.1_BnaDAR	NO HIT	NA
QTL.A09.1	A09	438541	9262792	2257660	2261225	A09p03590.1_BnaDAR	AT3G28180	ATCSLC04, CSLC04, ATCSLC4, CSLC4 Cellulose-synthase-like C4
QTL.A09.1	A09	438541	9262792	2262020	2262995	A09p03600.1_BnaDAR	NO HIT	NA
QTL.A09.1	A09	438541	9262792	2265507	2266619	A09p03610.1_BnaDAR	AT3G28200	Peroxidase superfamily protein
QTL.A09.1	A09	438541	9262792	2273307	2274688	A09p03630.1_BnaDAR	AT2G04630	NRPB6B, NRPE6B RNA polymerase Rpb6
QTL.A09.1	A09	438541	9262792	2312474	2314287	A09p03690.1_BnaDAR	AT3G28510	P-loop containing nucleoside triphosphate hydrolases superfamily protein
QTL.A09.1	A09	438541	9262792	2315317	2315616	A09p03700.1_BnaDAR	NO HIT	NA
QTL.A09.1	A09	438541	9262792	2318397	2320211	A09p03720.1_BnaDAR	AT3G28540	P-loop containing nucleoside triphosphate hydrolases superfamily protein
QTL.A09.1	A09	438541	9262792	2322842	2323375	A09p03730.1_BnaDAR	AT5G67360	ARA12 Subtilase family protein
QTL.A09.1	A09	438541	9262792	2323326	2329539	A09p03740.1_BnaDAR	AT5G67360	ARA12 Subtilase family protein
QTL.A09.1	A09	438541	9262792	2330176	2331633	A09p03750.1_BnaDAR	AT3G28600	P-loop containing nucleoside triphosphate hydrolases superfamily protein
QTL.A09.1	A09	438541	9262792	2332389	2343876	A09p03760.1_BnaDAR	AT3G28710	ATPase, V0/A0 complex, subunit C/D
QTL.A09.1	A09	438541	9262792	2354160	2355422	A09p03790.1_BnaDAR	AT3G28850	Glutaredoxin family protein
QTL.A09.1	A09	438541	9262792	2357897	2359071	A09p03800.1_BnaDAR	NO HIT	NA
QTL.A09.1	A09	438541	9262792	2376590	2377987	A09p03830.1_BnaDAR	NO HIT	NA
QTL.A09.1	A09	438541	9262792	2385815	2387302	A09p03850.1_BnaDAR	AT3G28910	ATMYB30, MYB30 myb domain protein 30
QTL.A09.1	A09	438541	9262792	2391944	2392240	A09p03860.1_BnaDAR	AT3G28917	MIF2 mini zinc finger 2
QTL.A09.1	A09	438541	9262792	2406802	2407736	A09p03880.1_BnaDAR	AT1G67690	Zincin-like metalloproteases family protein
QTL.A09.1	A09	438541	9262792	2410738	2411448	A09p03890.1_BnaDAR	AT3G29000	Calcium-binding EF-hand family protein
QTL.A09.1	A09	438541	9262792	2432718	2433224	A09p03920.1_BnaDAR	NO HIT	NA
QTL.A09.1	A09	438541	9262792	2435156	2436907	A09p03930.1_BnaDAR	AT3G29035	ATNAC3, ANAC059, NAC3 NAC domain containing protein 3
QTL.A09.1	A09	438541	9262792	2443854	2446071	A09p03950.1_BnaDAR	AT3G29070	emp24/gp25L/p24 family/GOLD family protein
QTL.A09.1	A09	438541	9262792	2451289	2452974	A09p03970.1_BnaDAR	AT3G29090	PME31, ATPME31 pectin methylesterase 31
QTL.A09.1	A09	438541	9262792	2469400	2470357	A09p04020.1_BnaDAR	AT3G29240	Protein of unknown function (DUF179)
QTL.A09.1	A09	438541	9262792	2476547	2478698	A09p04060.1_BnaDAR	AT3G29390	RIK RS2-interacting KH protein
QTL.A09.1	A09	438541	9262792	2517853	2520571	A09p04150.1_BnaDAR	AT3G30180	CYP85A2, BR6OX2 brassinosteroid-6-oxidase 2
QTL.A09.1	A09	438541	9262792	2522385	2524658	A09p04160.1_BnaDAR	AT3G30210	ATMYB121, MYB121 myb domain protein 121
QTL.A09.1	A09	438541	9262792	2529095	2532870	A09p04170.1_BnaDAR	AT3G30260	AGL79 AGAMOUS-like 79
QTL.A09.1	A09	438541	9262792	2534363	2538126	A09p04180.1_BnaDAR	AT5G38880	unknown protein; Has 474 Blast hits to 433 proteins in 138 species: Archae - 6; Bacteria - 80; Metazoa - 195; Fungi - 44; Plants - 59; Viruses - 0; Other Eukaryotes - 90 (source: NCBI BLink).
QTL.A09.1	A09	438541	9262792	2547823	2550276	A09p04190.1_BnaDAR	AT3G30340	nodulin MtN21 /EamA-like transporter family protein
QTL.A09.1	A09	438541	9262792	2560169	2560573	A09p04210.1_BnaDAR	AT3G30460	RING/U-box superfamily protein
QTL.A09.1	A09	438541	9262792	2569955	2571606	A09p04230.1_BnaDAR	AT3G32930	unknown protein; FUNCTIONS IN: molecular_function unknown; INVOLVED IN: biological_process unknown; LOCATED IN: chloroplast envelope; EXPRESSED IN: 22 plant structures; EXPRESSED DURING: 13 growth stages; Has 57 Blast hits to 57 proteins in 11 species: Archae - 0; Bacteria - 0; Metazoa - 0; Fungi - 0; Plants - 57; Viruses - 0; Other Eukaryotes - 0 (source: NCBI BLink).
QTL.A09.1	A09	438541	9262792	2574509	2580728	A09p04240.1_BnaDAR	AT5G47820	FRA1 P-loop containing nucleoside triphosphate hydrolases superfamily protein
QTL.A09.1	A09	438541	9262792	2581392	2583602	A09p04250.1_BnaDAR	AT5G47840	AMK2 adenosine monophosphate kinase
QTL.A09.1	A09	438541	9262792	2594806	2596080	A09p04310.1_BnaDAR	AT3G28223	F-box family protein
QTL.A09.1	A09	438541	9262792	2618993	2621125	A09p04360.1_BnaDAR	AT5G48240	unknown protein; FUNCTIONS IN: molecular_function unknown; INVOLVED IN: biological_process unknown; EXPRESSED IN: cultured cell; CONTAINS InterPro DOMAIN/s: Protein of unknown function DUF1665 (InterPro:IPR012459); Has 30201 Blast hits to 17322 proteins in 780 species: Archae - 12; Bacteria - 1396; Metazoa - 17338; Fungi - 3422; Plants - 5037; Viruses - 0; Other Eukaryotes - 2996 (source: NCBI BL…
QTL.A09.1	A09	438541	9262792	2629315	2629922	A09p04390.1_BnaDAR	NO HIT	NA
QTL.A09.1	A09	438541	9262792	2633847	2636526	A09p04410.1_BnaDAR	AT5G48385	FRIGIDA-like protein
QTL.A09.1	A09	438541	9262792	2637325	2641246	A09p04420.1_BnaDAR	AT4G39640	GGT1 gamma-glutamyl transpeptidase 1
QTL.A09.1	A09	438541	9262792	2649183	2650109	A09p04430.1_BnaDAR	AT5G01210	HXXXD-type acyl-transferase family protein
QTL.A09.1	A09	438541	9262792	2668421	2670310	A09p04460.1_BnaDAR	AT5G48385	FRIGIDA-like protein
QTL.A09.1	A09	438541	9262792	2670765	2674131	A09p04470.1_BnaDAR	AT5G48400	ATGLR1.2, GLR1.2 Glutamate receptor family protein
QTL.A09.1	A09	438541	9262792	2677148	2681031	A09p04480.1_BnaDAR	AT5G48400	ATGLR1.2, GLR1.2 Glutamate receptor family protein
QTL.A09.1	A09	438541	9262792	2697810	2698645	A09p04510.1_BnaDAR	AT3G07470	Protein of unknown function, DUF538
QTL.A09.1	A09	438541	9262792	2705923	2708014	A09p04530.1_BnaDAR	AT5G48470	unknown protein; FUNCTIONS IN: molecular_function unknown; INVOLVED IN: biological_process unknown; LOCATED IN: chloroplast; EXPRESSED IN: 22 plant structures; EXPRESSED DURING: 13 growth stages; Has 30201 Blast hits to 17322 proteins in 780 species: Archae - 12; Bacteria - 1396; Metazoa - 17338; Fungi - 3422; Plants - 5037; Viruses - 0; Other Eukaryotes - 2996 (source: NCBI BLink).
QTL.A09.1	A09	438541	9262792	2708596	2709163	A09p04540.1_BnaDAR	AT5G48480	Lactoylglutathione lyase / glyoxalase I family protein
QTL.A09.1	A09	438541	9262792	2709477	2713350	A09p04550.1_BnaDAR	AT5G48500	unknown protein; BEST Arabidopsis thaliana protein match is: unknown protein (TAIR:AT2G10930.1); Has 30201 Blast hits to 17322 proteins in 780 species: Archae - 12; Bacteria - 1396; Metazoa - 17338; Fungi - 3422; Plants - 5037; Viruses - 0; Other Eukaryotes - 2996 (source: NCBI BLink).
QTL.A09.1	A09	438541	9262792	2716850	2718396	A09p04560.1_BnaDAR	AT5G48545	HINT3 histidine triad nucleotide-binding 3
QTL.A09.1	A09	438541	9262792	2736439	2738208	A09p04600.1_BnaDAR	AT5G48720	XRI, XRI1 x-ray induced transcript 1
QTL.A09.1	A09	438541	9262792	2741427	2742419	A09p04620.1_BnaDAR	AT5G48810	ATB5-B, B5 #3, ATCB5-D, CB5-D cytochrome B5 isoform D
QTL.A09.1	A09	438541	9262792	2754490	2755757	A09p04660.1_BnaDAR	AT5G48870	SAD1 Small nuclear ribonucleoprotein family protein
QTL.A09.1	A09	438541	9262792	2756326	2756856	A09p04670.1_BnaDAR	AT5G48890	C2H2-like zinc finger protein
QTL.A09.1	A09	438541	9262792	2760089	2764625	A09p04680.1_BnaDAR	AT5G48900	Pectin lyase-like superfamily protein
QTL.A09.1	A09	438541	9262792	2767244	2767631	A09p04690.1_BnaDAR	AT5G48905	LCR12 low-molecular-weight cysteine-rich 12
QTL.A09.1	A09	438541	9262792	2769672	2773693	A09p04700.1_BnaDAR	AT5G48940	Leucine-rich repeat transmembrane protein kinase family protein
QTL.A09.1	A09	438541	9262792	2791177	2792772	A09p04750.1_BnaDAR	AT5G49130	MATE efflux family protein
QTL.A09.1	A09	438541	9262792	2953994	2954623	A09p04810.1_BnaDAR	NO HIT	NA
QTL.A09.1	A09	438541	9262792	2956191	2962127	A09p04820.1_BnaDAR	AT5G49460	ACLB-2 ATP citrate lyase subunit B 2
QTL.A09.1	A09	438541	9262792	2965187	2970701	A09p04830.1_BnaDAR	AT5G49470	PAS domain-containing protein tyrosine kinase family protein
QTL.A09.1	A09	438541	9262792	2975326	2976094	A09p04840.1_BnaDAR	AT5G49480	ATCP1, CP1 Ca2+-binding protein 1
QTL.A09.1	A09	438541	9262792	2977588	2979617	A09p04850.1_BnaDAR	AT5G49510	PFD3 prefoldin 3
QTL.A09.1	A09	438541	9262792	2986833	2988960	A09p04860.1_BnaDAR	AT5G49520	WRKY48, ATWRKY48 WRKY DNA-binding protein 48
QTL.A09.1	A09	438541	9262792	3018901	3019471	A09p04930.1_BnaDAR	NO HIT	NA
QTL.A09.1	A09	438541	9262792	3022338	3022743	A09p04950.1_BnaDAR	NO HIT	NA
QTL.A09.1	A09	438541	9262792	3028865	3031438	A09p04980.1_BnaDAR	AT5G28830	calcium-binding EF hand family protein
QTL.A09.1	A09	438541	9262792	3032848	3033310	A09p04990.1_BnaDAR	AT5G54225	LCR83 low-molecular-weight cysteine-rich 83
QTL.A09.1	A09	438541	9262792	3034637	3037919	A09p05000.1_BnaDAR	AT5G28850	Calcium-binding EF-hand family protein
QTL.A09.1	A09	438541	9262792	3038233	3040934	A09p05010.1_BnaDAR	AT3G04470	Ankyrin repeat family protein
QTL.A09.1	A09	438541	9262792	3050946	3052406	A09p05040.1_BnaDAR	AT5G30495	Fcf2 pre-rRNA processing protein
QTL.A09.1	A09	438541	9262792	3052667	3054374	A09p05050.1_BnaDAR	AT5G30490	CONTAINS InterPro DOMAIN/s: Craniofacial development protein 1/Bucentaur (InterPro:IPR011421); Has 333 Blast hits to 324 proteins in 149 species: Archae - 0; Bacteria - 18; Metazoa - 117; Fungi - 96; Plants - 49; Viruses - 0; Other Eukaryotes - 53 (source: NCBI BLink).
QTL.A09.1	A09	438541	9262792	3064130	3066821	A09p05080.1_BnaDAR	AT5G28080	WNK9 Protein kinase superfamily protein
QTL.A09.1	A09	438541	9262792	3067269	3158011	A09p05090.1_BnaDAR	AT5G28030	DES1 L-cysteine desulfhydrase 1
QTL.A09.1	A09	438541	9262792	3144786	3145976	A09p05100.1_BnaDAR	AT5G28040	DNA-binding storekeeper protein-related transcriptional regulator
QTL.A09.1	A09	438541	9262792	3159590	3161543	A09p05110.1_BnaDAR	AT5G28020	CYSD2, ATCYSD2 cysteine synthase D2
QTL.A09.1	A09	438541	9262792	3163350	3164272	A09p05130.1_BnaDAR	AT5G27980	Seed maturation protein
QTL.A09.1	A09	438541	9262792	3165163	3167906	A09p05140.1_BnaDAR	AT5G27120	NOP56-like pre RNA processing ribonucleoprotein
QTL.A09.1	A09	438541	9262792	3169863	3174087	A09p05150.1_BnaDAR	AT5G27150	NHX1, ATNHX, AT-NHX1, ATNHX1 Na+/H+ exchanger 1
QTL.A09.1	A09	438541	9262792	3174247	3175261	A09p05160.1_BnaDAR	AT5G27200	ACP5 acyl carrier protein 5
QTL.A09.1	A09	438541	9262792	3180851	3184652	A09p05180.1_BnaDAR	AT5G27220	Frigida-like protein
QTL.A09.1	A09	438541	9262792	3186780	3190637	A09p05190.1_BnaDAR	AT5G27220	Frigida-like protein
QTL.A09.1	A09	438541	9262792	3191787	3194908	A09p05200.1_BnaDAR	AT5G27230	Frigida-like protein
QTL.A09.1	A09	438541	9262792	3196549	3199812	A09p05210.1_BnaDAR	AT3G06340	DNAJ heat shock N-terminal domain-containing protein
QTL.A09.1	A09	438541	9262792	3218675	3223054	A09p05260.1_BnaDAR	AT5G27410	D-aminoacid aminotransferase-like PLP-dependent enzymes superfamily protein
QTL.A09.1	A09	438541	9262792	3223980	3225274	A09p05270.1_BnaDAR	AT5G27420	CNI1, ATL31 carbon/nitrogen insensitive 1
QTL.A09.1	A09	438541	9262792	3232988	3235162	A09p05280.1_BnaDAR	AT5G27450	MVK, MK mevalonate kinase
QTL.A09.1	A09	438541	9262792	3242175	3247918	A09p05300.1_BnaDAR	AT5G27470	seryl-tRNA synthetase / serine--tRNA ligase
QTL.A09.1	A09	438541	9262792	3248745	3249161	A09p05310.1_BnaDAR	AT2G33845	Nucleic acid-binding, OB-fold-like protein
QTL.A09.1	A09	438541	9262792	3250138	3252460	A09p05320.1_BnaDAR	AT5G27470	seryl-tRNA synthetase / serine--tRNA ligase
QTL.A09.1	A09	438541	9262792	3253147	3260000	A09p05330.1_BnaDAR	AT5G27540	MIRO1, emb2473 MIRO-related GTP-ase 1
QTL.A09.1	A09	438541	9262792	3265593	3267677	A09p05350.1_BnaDAR	AT5G27560	Domain of unknown function (DUF1995)
QTL.A09.1	A09	438541	9262792	3268424	3271484	A09p05360.1_BnaDAR	AT5G27620	CYCH;1 cyclin H;1
QTL.A09.1	A09	438541	9262792	3271936	3275403	A09p05370.1_BnaDAR	AT5G27650	Tudor/PWWP/MBT superfamily protein
QTL.A09.1	A09	438541	9262792	3281948	3282565	A09p05400.1_BnaDAR	AT3G05490	RALFL22 ralf-like 22
QTL.A09.1	A09	438541	9262792	3283374	3285508	A09p05410.1_BnaDAR	AT5G27710	unknown protein; Has 49 Blast hits to 49 proteins in 17 species: Archae - 0; Bacteria - 0; Metazoa - 0; Fungi - 0; Plants - 48; Viruses - 0; Other Eukaryotes - 1 (source: NCBI BLink).
QTL.A09.1	A09	438541	9262792	3285818	3287309	A09p05420.1_BnaDAR	AT5G27720	emb1644 Small nuclear ribonucleoprotein family protein
QTL.A09.1	A09	438541	9262792	3288705	3288948	A09p05430.1_BnaDAR	NO HIT	NA
QTL.A09.1	A09	438541	9262792	3290504	3290978	A09p05440.1_BnaDAR	NO HIT	NA
QTL.A09.1	A09	438541	9262792	3295873	3299597	A09p05450.1_BnaDAR	AT5G27830	FUNCTIONS IN: molecular_function unknown; INVOLVED IN: response to oxidative stress; LOCATED IN: endomembrane system; EXPRESSED IN: 22 plant structures; EXPRESSED DURING: 13 growth stages; CONTAINS InterPro DOMAIN/s: Folate receptor, conserved region (InterPro:IPR018143); Has 58 Blast hits to 58 proteins in 23 species: Archae - 0; Bacteria - 0; Metazoa - 8; Fungi - 0; Plants - 37; Viruses - 0; Ot…
QTL.A09.1	A09	438541	9262792	3299686	3301484	A09p05460.1_BnaDAR	AT5G27850	Ribosomal protein L18e/L15 superfamily protein
QTL.A09.1	A09	438541	9262792	3308201	3309406	A09p05480.1_BnaDAR	AT5G27880	C2H2 and C2HC zinc fingers superfamily protein
QTL.A09.1	A09	438541	9262792	3337807	3337959	A09p05540.1_BnaDAR	NO HIT	NA
QTL.A09.1	A09	438541	9262792	3356847	3358540	A09p05580.1_BnaDAR	AT5G26960	Galactose oxidase/kelch repeat superfamily protein
QTL.A09.1	A09	438541	9262792	3363071	3365016	A09p05590.1_BnaDAR	AT5G04380	S-adenosyl-L-methionine-dependent methyltransferases superfamily protein
QTL.A09.1	A09	438541	9262792	3383549	3387337	A09p05620.1_BnaDAR	AT5G26910	unknown protein; BEST Arabidopsis thaliana protein match is: unknown protein (TAIR:AT3G58650.1); Has 990 Blast hits to 447 proteins in 125 species: Archae - 0; Bacteria - 525; Metazoa - 80; Fungi - 59; Plants - 91; Viruses - 0; Other Eukaryotes - 235 (source: NCBI BLink).
QTL.A09.1	A09	438541	9262792	3400117	3402086	A09p05660.1_BnaDAR	AT5G26770	unknown protein; FUNCTIONS IN: molecular_function unknown; INVOLVED IN: biological_process unknown; LOCATED IN: cellular_component unknown; EXPRESSED IN: 16 plant structures; EXPRESSED DURING: 8 growth stages; BEST Arabidopsis thaliana protein match is: unknown protein (TAIR:AT3G05830.1); Has 26484 Blast hits to 16065 proteins in 1382 species: Archae - 343; Bacteria - 2653; Metazoa - 15273; Fungi…
QTL.A09.1	A09	438541	9262792	3409881	3412826	A09p05690.1_BnaDAR	AT5G26751	ATSK11, SK 11 shaggy-related kinase 11
QTL.A09.1	A09	438541	9262792	3413009	3414000	A09p05700.1_BnaDAR	AT5G26749	C2H2 and C2HC zinc fingers superfamily protein
QTL.A09.1	A09	438541	9262792	3420354	3420814	A09p05720.1_BnaDAR	AT5G26620	unknown protein; BEST Arabidopsis thaliana protein match is: unknown protein (TAIR:AT3G05858.1); Has 48 Blast hits to 48 proteins in 8 species: Archae - 0; Bacteria - 0; Metazoa - 0; Fungi - 0; Plants - 48; Viruses - 0; Other Eukaryotes - 0 (source: NCBI BLink).
QTL.A09.1	A09	438541	9262792	3433328	3434755	A09p05730.1_BnaDAR	AT5G26660	ATMYB86, MYB86 myb domain protein 86
QTL.A09.1	A09	438541	9262792	3444129	3444858	A09p05750.1_BnaDAR	AT5G26700	RmlC-like cupins superfamily protein
QTL.A09.1	A09	438541	9262792	3454349	3458260	A09p05790.1_BnaDAR	AT5G26742	emb1138 DEAD box RNA helicase (RH3)
QTL.A09.1	A09	438541	9262792	3474907	3475038	A09p05850.1_BnaDAR	NO HIT	NA
QTL.A09.1	A09	438541	9262792	3476821	3480565	A09p05860.1_BnaDAR	AT5G26340	MSS1, STP13, ATSTP13 Major facilitator superfamily protein
QTL.A09.1	A09	438541	9262792	3485526	3486473	A09p05870.1_BnaDAR	AT5G26330	Cupredoxin superfamily protein
QTL.A09.1	A09	438541	9262792	3491643	3493408	A09p05890.1_BnaDAR	AT5G26280	TRAF-like family protein
QTL.A09.1	A09	438541	9262792	3494851	3496603	A09p05900.1_BnaDAR	AT5G26280	TRAF-like family protein
QTL.A09.1	A09	438541	9262792	3497765	3498830	A09p05910.1_BnaDAR	AT5G26230	unknown protein; FUNCTIONS IN: molecular_function unknown; INVOLVED IN: biological_process unknown; LOCATED IN: chloroplast; EXPRESSED IN: 22 plant structures; EXPRESSED DURING: 13 growth stages; Has 1807 Blast hits to 1807 proteins in 277 species: Archae - 0; Bacteria - 0; Metazoa - 736; Fungi - 347; Plants - 385; Viruses - 0; Other Eukaryotes - 339 (source: NCBI BLink).
QTL.A09.1	A09	438541	9262792	3503012	3504554	A09p05920.1_BnaDAR	AT5G26220	ChaC-like family protein
QTL.A09.1	A09	438541	9262792	3510472	3512350	A09p05940.1_BnaDAR	AT5G26210	AL4 alfin-like 4
QTL.A09.1	A09	438541	9262792	3515437	3516105	A09p05960.1_BnaDAR	NO HIT	NA
QTL.A09.1	A09	438541	9262792	3516162	3517370	A09p05970.1_BnaDAR	AT5G60360	SAG2, AALP, ALP aleurain-like protease
QTL.A09.1	A09	438541	9262792	3522945	3523894	A09p05990.1_BnaDAR	AT5G26170	WRKY50, ATWRKY50 WRKY DNA-binding protein 50
QTL.A09.1	A09	438541	9262792	3527491	3531421	A09p06010.1_BnaDAR	AT5G26090	Plant self-incompatibility protein S1 family
QTL.A09.1	A09	438541	9262792	3534222	3534692	A09p06020.1_BnaDAR	AT5G26050	Plant self-incompatibility protein S1 family
QTL.A09.1	A09	438541	9262792	3549603	3550127	A09p06040.1_BnaDAR	AT5G25840	Protein of unknown function (DUF1677)
QTL.A09.1	A09	438541	9262792	3551861	3553285	A09p06050.1_BnaDAR	AT5G25830	GATA12 GATA transcription factor 12
QTL.A09.1	A09	438541	9262792	3556963	3559544	A09p06060.1_BnaDAR	AT5G25820	Exostosin family protein
QTL.A09.1	A09	438541	9262792	3568706	3569809	A09p06070.1_BnaDAR	AT5G25810	tny Integrase-type DNA-binding superfamily protein
QTL.A09.1	A09	438541	9262792	3571122	3571763	A09p06080.1_BnaDAR	NO HIT	NA
QTL.A09.1	A09	438541	9262792	3576040	3578391	A09p06090.1_BnaDAR	AT5G25790	Tesmin/TSO1-like CXC domain-containing protein
QTL.A09.1	A09	438541	9262792	3579435	3581662	A09p06100.1_BnaDAR	AT5G25770	alpha/beta-Hydrolases superfamily protein
QTL.A09.1	A09	438541	9262792	3597428	3600458	A09p06130.1_BnaDAR	AT5G25620	YUC6 Flavin-binding monooxygenase family protein
QTL.A09.1	A09	438541	9262792	3608793	3610844	A09p06140.1_BnaDAR	AT5G25610	RD22, ATRD22 BURP domain-containing protein
QTL.A09.1	A09	438541	9262792	3612367	3615880	A09p06150.1_BnaDAR	AT5G11470	bromo-adjacent homology (BAH) domain-containing protein
QTL.A09.1	A09	438541	9262792	3621907	3623784	A09p06170.1_BnaDAR	AT5G25440	Protein kinase superfamily protein
QTL.A09.1	A09	438541	9262792	3624452	3631390	A09p06180.1_BnaDAR	AT5G25380	CYCA2;1 cyclin a2;1
QTL.A09.1	A09	438541	9262792	3644477	3646480	A09p06210.1_BnaDAR	AT5G25350	EBF2 EIN3-binding F box protein 2
QTL.A09.1	A09	438541	9262792	3659649	3661828	A09p06240.1_BnaDAR	AT5G25265	unknown protein; FUNCTIONS IN: molecular_function unknown; INVOLVED IN: biological_process unknown; LOCATED IN: plasma membrane, membrane; EXPRESSED IN: cultured cell, leaf; BEST Arabidopsis thaliana protein match is: unknown protein (TAIR:AT2G25260.1); Has 30201 Blast hits to 17322 proteins in 780 species: Archae - 12; Bacteria - 1396; Metazoa - 17338; Fungi - 3422; Plants - 5037; Viruses - 0; O…
QTL.A09.1	A09	438541	9262792	3663441	3663891	A09p06250.1_BnaDAR	AT5G25240	unknown protein; FUNCTIONS IN: molecular_function unknown; INVOLVED IN: biological_process unknown; LOCATED IN: cellular_component unknown; EXPRESSED IN: 23 plant structures; EXPRESSED DURING: 13 growth stages; Has 1807 Blast hits to 1807 proteins in 277 species: Archae - 0; Bacteria - 0; Metazoa - 736; Fungi - 347; Plants - 385; Viruses - 0; Other Eukaryotes - 339 (source: NCBI BLink).
QTL.A09.1	A09	438541	9262792	3670403	3671301	A09p06260.1_BnaDAR	AT5G25190	Integrase-type DNA-binding superfamily protein
QTL.A09.1	A09	438541	9262792	3690722	3691361	A09p06300.1_BnaDAR	AT5G25090	ENODL13, AtENODL13 early nodulin-like protein 13
QTL.A09.1	A09	438541	9262792	3694370	3700025	A09p06320.1_BnaDAR	AT5G25060	RNA recognition motif (RRM)-containing protein
QTL.A09.1	A09	438541	9262792	3701625	3702767	A09p06330.1_BnaDAR	AT5G25010	Protein of unknown function (DUF1336)
QTL.A09.1	A09	438541	9262792	3703027	3704386	A09p06340.1_BnaDAR	NO HIT	NA
QTL.A09.1	A09	438541	9262792	3717324	3718094	A09p06360.1_BnaDAR	AT5G24890	unknown protein; FUNCTIONS IN: molecular_function unknown; INVOLVED IN: biological_process unknown; LOCATED IN: cellular_component unknown; EXPRESSED IN: 24 plant structures; EXPRESSED DURING: 13 growth stages; BEST Arabidopsis thaliana protein match is: unknown protein (TAIR:AT2G24550.1); Has 1807 Blast hits to 1807 proteins in 277 species: Archae - 0; Bacteria - 0; Metazoa - 736; Fungi - 347; P…
QTL.A09.1	A09	438541	9262792	3727774	3732232	A09p06390.1_BnaDAR	AT5G24850	CRY3 cryptochrome 3
QTL.A09.1	A09	438541	9262792	3732315	3733658	A09p06400.1_BnaDAR	AT5G24840	tRNA (guanine-N-7) methyltransferase
QTL.A09.1	A09	438541	9262792	3737207	3744530	A09p06410.1_BnaDAR	AT5G24710	Transducin/WD40 repeat-like superfamily protein
QTL.A09.1	A09	438541	9262792	3745690	3745872	A09p06420.1_BnaDAR	NO HIT	NA
QTL.A09.1	A09	438541	9262792	3746074	3754441	A09p06430.1_BnaDAR	AT5G24590	ANAC091, TIP TCV-interacting protein
QTL.A09.1	A09	438541	9262792	3756056	3756607	A09p06450.1_BnaDAR	AT5G24510	60S acidic ribosomal protein family
QTL.A09.1	A09	438541	9262792	3763935	3766381	A09p06470.1_BnaDAR	AT5G24470	APRR5, PRR5 pseudo-response regulator 5
QTL.A09.1	A09	438541	9262792	3773682	3776290	A09p06490.1_BnaDAR	AT5G24440	CID13 CTC-interacting domain 13
QTL.A09.1	A09	438541	9262792	3780984	3783604	A09p06500.1_BnaDAR	AT5G24440	CID13 CTC-interacting domain 13
QTL.A09.1	A09	438541	9262792	3787008	3789567	A09p06510.1_BnaDAR	AT5G24440	CID13 CTC-interacting domain 13
QTL.A09.1	A09	438541	9262792	3792383	3800721	A09p06520.1_BnaDAR	AT5G24430	Calcium-dependent protein kinase (CDPK) family protein
QTL.A09.1	A09	438541	9262792	3801186	3801999	A09p06530.1_BnaDAR	NO HIT	NA
QTL.A09.1	A09	438541	9262792	3811915	3813697	A09p06540.1_BnaDAR	AT5G24270	SOS3, CBL4, ATSOS3 Calcium-binding EF-hand family protein
QTL.A09.1	A09	438541	9262792	3814565	3817267	A09p06550.1_BnaDAR	AT5G24260	prolyl oligopeptidase family protein
QTL.A09.1	A09	438541	9262792	3828283	3831194	A09p06580.1_BnaDAR	AT5G24240	Phosphatidylinositol 3- and 4-kinase ;Ubiquitin family protein
QTL.A09.1	A09	438541	9262792	3835106	3839146	A09p06590.1_BnaDAR	AT5G24150	SQP1, SQE5 FAD/NAD(P)-binding oxidoreductase family protein
QTL.A09.1	A09	438541	9262792	3841826	3845047	A09p06600.1_BnaDAR	AT5G24120	SIGE, SIG5, ATSIG5 sigma factor E
QTL.A09.1	A09	438541	9262792	3847062	3848842	A09p06610.1_BnaDAR	AT5G24110	WRKY30, ATWRKY30 WRKY DNA-binding protein 30
QTL.A09.1	A09	438541	9262792	3859280	3860823	A09p06650.1_BnaDAR	AT5G24090	ATCHIA, CHIA chitinase A
QTL.A09.1	A09	438541	9262792	3864395	3866327	A09p06660.1_BnaDAR	AT5G24070	Peroxidase superfamily protein
QTL.A09.1	A09	438541	9262792	3874340	3880159	A09p06680.1_BnaDAR	AT5G24030	SLAH3 SLAC1 homologue 3
QTL.A09.1	A09	438541	9262792	3918163	3918333	A09p06720.1_BnaDAR	NO HIT	NA
QTL.A09.1	A09	438541	9262792	3919482	3920410	A09p06730.1_BnaDAR	AT5G23920	unknown protein; FUNCTIONS IN: molecular_function unknown; INVOLVED IN: biological_process unknown; LOCATED IN: plasma membrane, vacuole; EXPRESSED IN: 22 plant structures; EXPRESSED DURING: 13 growth stages; BEST Arabidopsis thaliana protein match is: unknown protein (TAIR:AT5G52420.1); Has 1807 Blast hits to 1807 proteins in 277 species: Archae - 0; Bacteria - 0; Metazoa - 736; Fungi - 347; Pla…
QTL.A09.1	A09	438541	9262792	3924776	3926030	A09p06750.1_BnaDAR	AT5G23900	Ribosomal protein L13e family protein
QTL.A09.1	A09	438541	9262792	3935269	3936077	A09p06780.1_BnaDAR	AT5G23760	Copper transport protein family
QTL.A09.1	A09	438541	9262792	3937574	3941623	A09p06790.1_BnaDAR	AT5G23750	Remorin family protein
QTL.A09.1	A09	438541	9262792	3950990	3952503	A09p06810.1_BnaDAR	AT3G11200	AL2 alfin-like 2
QTL.A09.1	A09	438541	9262792	3959040	3959720	A09p06830.1_BnaDAR	AT5G23710	DNA binding;DNA-directed RNA polymerases
QTL.A09.1	A09	438541	9262792	3968199	3970258	A09p06840.1_BnaDAR	AT5G23660	MTN3, SWEET12, AtSWEET12 homolog of Medicago truncatula MTN3
QTL.A09.1	A09	438541	9262792	3972618	3983061	A09p06850.1_BnaDAR	AT5G23630	PDR2, MIA phosphate deficiency response 2
QTL.A09.1	A09	438541	9262792	3985064	3987416	A09p06860.1_BnaDAR	AT5G23580	CDPK9, ATCDPK9, CPK12, ATCPK12 calmodulin-like domain protein kinase 9
QTL.A09.1	A09	438541	9262792	3991283	3992842	A09p06880.1_BnaDAR	AT5G23550	Got1/Sft2-like vescicle transport protein family
QTL.A09.1	A09	438541	9262792	3997837	3999060	A09p06910.1_BnaDAR	AT5G23530	AtCXE18, CXE18 carboxyesterase 18
QTL.A09.1	A09	438541	9262792	4020756	4022382	A09p06950.1_BnaDAR	AT5G23420	HMGB6 high-mobility group box 6
QTL.A09.1	A09	438541	9262792	4039274	4040221	A09p06990.1_BnaDAR	AT5G23370	GRAM domain-containing protein / ABA-responsive protein-related
QTL.A09.1	A09	438541	9262792	4046712	4049283	A09p07010.1_BnaDAR	AT5G23300	PYRD pyrimidine d
QTL.A09.1	A09	438541	9262792	4095562	4101168	A09p07070.1_BnaDAR	AT5G23080	TGH SWAP (Suppressor-of-White-APricot)/surp domain-containing protein
QTL.A09.1	A09	438541	9262792	4103104	4104422	A09p07080.1_BnaDAR	AT5G60830	AtbZIP70, bZIP70 basic leucine-zipper 70
QTL.A09.1	A09	438541	9262792	4107801	4108604	A09p07090.1_BnaDAR	AT5G60850	OBP4 OBF binding protein 4
QTL.A09.1	A09	438541	9262792	4124865	4126013	A09p07110.1_BnaDAR	AT5G60890	ATMYB34, ATR1, MYB34 myb domain protein 34
QTL.A09.1	A09	438541	9262792	4140754	4142008	A09p07130.1_BnaDAR	NO HIT	NA
QTL.A09.1	A09	438541	9262792	4164084	4166925	A09p07180.1_BnaDAR	AT5G60980	Nuclear transport factor 2 (NTF2) family protein with RNA binding (RRM-RBD-RNP motifs) domain
QTL.A09.1	A09	438541	9262792	4170671	4172278	A09p07200.1_BnaDAR	AT5G61030	GR-RBP3 glycine-rich RNA-binding protein 3
QTL.A09.1	A09	438541	9262792	4187737	4188939	A09p07240.1_BnaDAR	AT5G61170	Ribosomal protein S19e family protein
QTL.A09.1	A09	438541	9262792	4189576	4192818	A09p07250.1_BnaDAR	AT5G61190	putative endonuclease or glycosyl hydrolase with C2H2-type zinc finger domain
QTL.A09.1	A09	438541	9262792	4194057	4194899	A09p07260.1_BnaDAR	AT5G61230	Ankyrin repeat family protein
QTL.A09.1	A09	438541	9262792	4194983	4197241	A09p07270.1_BnaDAR	AT5G61240	Leucine-rich repeat (LRR) family protein
QTL.A09.1	A09	438541	9262792	4209908	4212376	A09p07320.1_BnaDAR	AT5G61530	small G protein family protein / RhoGAP family protein
QTL.A09.1	A09	438541	9262792	4215008	4218426	A09p07330.1_BnaDAR	AT5G61550	U-box domain-containing protein kinase family protein
QTL.A09.1	A09	438541	9262792	4222375	4226511	A09p07340.1_BnaDAR	AT5G61550	U-box domain-containing protein kinase family protein
QTL.A09.1	A09	438541	9262792	4233278	4233624	A09p07360.1_BnaDAR	NO HIT	NA
QTL.A09.1	A09	438541	9262792	4244403	4245650	A09p07390.1_BnaDAR	NO HIT	NA
QTL.A09.1	A09	438541	9262792	4253764	4255529	A09p07420.1_BnaDAR	AT5G61670	Encodes a close homolog of the Cauliflower OR (Orange) protein. The function of OR is to induce the differentiation of proplastids or other noncolored plastids into chromoplasts for carotenoid accumulation. Both proteins contain a Cysteine-rich zinc finger domain that is highly specific to DnaJ-like molecular chaperons.
QTL.A09.1	A09	438541	9262792	4259447	4261473	A09p07440.1_BnaDAR	AT5G61770	PPAN PETER PAN-like protein
QTL.A09.1	A09	438541	9262792	4265426	4266649	A09p07460.1_BnaDAR	AT1G23580	Domain of unknown function DUF220
QTL.A09.1	A09	438541	9262792	4280196	4284326	A09p07480.1_BnaDAR	AT5G62000	ARF2 auxin response factor 2
QTL.A09.1	A09	438541	9262792	4296204	4296668	A09p07510.1_BnaDAR	AT5G62150	peptidoglycan-binding LysM domain-containing protein
QTL.A09.1	A09	438541	9262792	4297304	4299865	A09p07520.1_BnaDAR	NO HIT	NA
QTL.A09.1	A09	438541	9262792	4306897	4310276	A09p07530.1_BnaDAR	AT5G62165	AGL42 AGAMOUS-like 42
QTL.A09.1	A09	438541	9262792	4329408	4333907	A09p07590.1_BnaDAR	AT5G62250	MAP65-9 microtubule-associated protein 65-9
QTL.A09.1	A09	438541	9262792	4335022	4337297	A09p07600.1_BnaDAR	AT5G62260	AT hook motif DNA-binding family protein
QTL.A09.1	A09	438541	9262792	4347378	4348259	A09p07620.1_BnaDAR	AT5G62280	Protein of unknown function (DUF1442)
QTL.A09.1	A09	438541	9262792	4350944	4351757	A09p07630.1_BnaDAR	AT5G62360	Plant invertase/pectin methylesterase inhibitor superfamily protein
QTL.A09.1	A09	438541	9262792	4353514	4356160	A09p07650.1_BnaDAR	NO HIT	NA
QTL.A09.1	A09	438541	9262792	4361084	4362247	A09p07660.1_BnaDAR	AT5G62380	VND6, ANAC101, NAC101 NAC-domain protein 101
QTL.A09.1	A09	438541	9262792	4362867	4363916	A09p07670.1_BnaDAR	AT5G62300	Ribosomal protein S10p/S20e family protein
QTL.A09.1	A09	438541	9262792	4414090	4416007	A09p07750.1_BnaDAR	AT5G62560	RING/U-box superfamily protein with ARM repeat domain
QTL.A09.1	A09	438541	9262792	4426849	4429369	A09p07770.1_BnaDAR	AT5G62580	ARM repeat superfamily protein
QTL.A09.1	A09	438541	9262792	4478038	4481438	A09p07820.1_BnaDAR	AT5G62710	Leucine-rich repeat protein kinase family protein
QTL.A09.1	A09	438541	9262792	4482876	4485590	A09p07830.1_BnaDAR	AT5G62720	Integral membrane HPP family protein
QTL.A09.1	A09	438541	9262792	4486643	4487670	A09p07840.1_BnaDAR	AT5G62770	Protein of unknown function (DUF1645)
QTL.A09.1	A09	438541	9262792	4493803	4496778	A09p07860.1_BnaDAR	AT5G62810	PEX14, ATPEX14, PED2 peroxin 14
QTL.A09.1	A09	438541	9262792	4503680	4505552	A09p07880.1_BnaDAR	AT3G48040	ARAC8, ATROP10, ROP10, ATRAC8 RHO-related protein from plants 10
QTL.A09.1	A09	438541	9262792	4524063	4527654	A09p07910.1_BnaDAR	AT5G62890	Xanthine/uracil permease family protein
QTL.A09.1	A09	438541	9262792	4528623	4532589	A09p07920.1_BnaDAR	NO HIT	NA
QTL.A09.1	A09	438541	9262792	4544495	4546378	A09p07950.1_BnaDAR	AT5G62960	unknown protein; BEST Arabidopsis thaliana protein match is: unknown protein (TAIR:AT1G10660.1); Has 35333 Blast hits to 34131 proteins in 2444 species: Archae - 798; Bacteria - 22429; Metazoa - 974; Fungi - 991; Plants - 531; Viruses - 0; Other Eukaryotes - 9610 (source: NCBI BLink).
QTL.A09.1	A09	438541	9262792	4551685	4553396	A09p07970.1_BnaDAR	AT5G62990	emb1692 Ubiquitin carboxyl-terminal hydrolase family protein
QTL.A09.1	A09	438541	9262792	4556137	4563763	A09p08000.1_BnaDAR	AT5G63050	EMB2759 embryo defective 2759
QTL.A09.1	A09	438541	9262792	4567500	4567855	A09p08020.1_BnaDAR	NO HIT	NA
QTL.A09.1	A09	438541	9262792	4571739	4571948	A09p08030.1_BnaDAR	NO HIT	NA
QTL.A09.1	A09	438541	9262792	4573713	4574050	A09p08040.1_BnaDAR	NO HIT	NA
QTL.A09.1	A09	438541	9262792	4579168	4579500	A09p08060.1_BnaDAR	NO HIT	NA
QTL.A09.1	A09	438541	9262792	4609788	4610423	A09p08130.1_BnaDAR	AT5G63130	Octicosapeptide/Phox/Bem1p family protein
QTL.A09.1	A09	438541	9262792	4616142	4617987	A09p08150.1_BnaDAR	AT5G63140	ATPAP29, PAP29 purple acid phosphatase 29
QTL.A09.1	A09	438541	9262792	4625383	4628688	A09p08180.1_BnaDAR	AT5G63200	tetratricopeptide repeat (TPR)-containing protein
QTL.A09.1	A09	438541	9262792	4661277	4662016	A09p08280.1_BnaDAR	AT5G63480	unknown protein; Has 30201 Blast hits to 17322 proteins in 780 species: Archae - 12; Bacteria - 1396; Metazoa - 17338; Fungi - 3422; Plants - 5037; Viruses - 0; Other Eukaryotes - 2996 (source: NCBI BLink).
QTL.A09.1	A09	438541	9262792	4666318	4667989	A09p08300.1_BnaDAR	AT5G63510	GAMMA CAL1 gamma carbonic anhydrase like 1
QTL.A09.1	A09	438541	9262792	4676218	4678712	A09p08320.1_BnaDAR	AT5G63530	ATFP3, FP3 farnesylated protein 3
QTL.A09.1	A09	438541	9262792	4695380	4698596	A09p08340.1_BnaDAR	AT5G63550	DEK domain-containing chromatin associated protein
QTL.A09.1	A09	438541	9262792	4699151	4701320	A09p08350.1_BnaDAR	AT5G63570	GSA1 glutamate-1-semialdehyde-2,1-aminomutase
QTL.A09.1	A09	438541	9262792	4760218	4762901	A09p08380.1_BnaDAR	AT5G63680	Pyruvate kinase family protein
QTL.A09.1	A09	438541	9262792	4767894	4769703	A09p08400.1_BnaDAR	AT5G63720	KPL kokopelli
QTL.A09.1	A09	438541	9262792	4772101	4774434	A09p08410.1_BnaDAR	AT5G63780	SHA1 RING/FYVE/PHD zinc finger superfamily protein
QTL.A09.1	A09	438541	9262792	4775864	4779244	A09p08420.1_BnaDAR	AT5G63840	RSW3, PSL5 Glycosyl hydrolases family 31 protein
QTL.A09.1	A09	438541	9262792	4791208	4792935	A09p08460.1_BnaDAR	AT5G63900	Acyl-CoA N-acyltransferase with RING/FYVE/PHD-type zinc finger domain
QTL.A09.1	A09	438541	9262792	4796486	4797058	A09p08480.1_BnaDAR	AT3G04100	AGL57 AGAMOUS-like 57
QTL.A09.1	A09	438541	9262792	4800417	4803199	A09p08490.1_BnaDAR	NO HIT	NA
QTL.A09.1	A09	438541	9262792	4817694	4819651	A09p08500.1_BnaDAR	AT5G63980	SAL1, ALX8, ATSAL1, HOS2, FRY1, RON1 Inositol monophosphatase family protein
QTL.A09.1	A09	438541	9262792	4820978	4822422	A09p08520.1_BnaDAR	AT5G64090	FUNCTIONS IN: molecular_function unknown; INVOLVED IN: biological_process unknown; LOCATED IN: plasma membrane; EXPRESSED IN: 23 plant structures; EXPRESSED DURING: 13 growth stages; CONTAINS InterPro DOMAIN/s: Hyccin (InterPro:IPR018619); BEST Arabidopsis thaliana protein match is: unknown protein (TAIR:AT5G21050.1); Has 1807 Blast hits to 1807 proteins in 277 species: Archae - 0; Bacteria - 0; …
QTL.A09.1	A09	438541	9262792	4831820	4832991	A09p08560.1_BnaDAR	AT5G64180	unknown protein; Has 1807 Blast hits to 1807 proteins in 277 species: Archae - 0; Bacteria - 0; Metazoa - 736; Fungi - 347; Plants - 385; Viruses - 0; Other Eukaryotes - 339 (source: NCBI BLink).
QTL.A09.1	A09	438541	9262792	4841375	4846956	A09p08580.1_BnaDAR	AT5G64220	Calmodulin-binding transcription activator protein with CG-1 and Ankyrin domains
QTL.A09.1	A09	438541	9262792	4849188	4853129	A09p08590.1_BnaDAR	AT5G64270	splicing factor, putative
QTL.A09.1	A09	438541	9262792	4856973	4857739	A09p08610.1_BnaDAR	NO HIT	NA
QTL.A09.1	A09	438541	9262792	4859305	4862246	A09p08620.1_BnaDAR	AT5G64300	ATGCH, GCH, ATRIBA1, RFD1 GTP cyclohydrolase II
QTL.A09.1	A09	438541	9262792	4866882	4871250	A09p08630.1_BnaDAR	AT5G64330	NPH3, RPT3, JK218 Phototropic-responsive NPH3 family protein
QTL.A09.1	A09	438541	9262792	4874528	4876613	A09p08650.1_BnaDAR	AT5G64370	BETA-UP, PYD3 beta-ureidopropionase
QTL.A09.1	A09	438541	9262792	4877893	4878816	A09p08660.1_BnaDAR	AT5G64400	BEST Arabidopsis thaliana protein match is: Cox19-like CHCH family protein (TAIR:AT5G09570.1); Has 127 Blast hits to 125 proteins in 40 species: Archae - 0; Bacteria - 9; Metazoa - 16; Fungi - 2; Plants - 64; Viruses - 0; Other Eukaryotes - 36 (source: NCBI BLink).
QTL.A09.1	A09	438541	9262792	4880493	4882609	A09p08680.1_BnaDAR	AT5G64520	XRCC2, ATXRCC2 homolog of X-ray repair cross complementing 2 (XRCC2)
QTL.A09.1	A09	438541	9262792	4888106	4889567	A09p08690.1_BnaDAR	AT5G64530	ANAC104, XND1 xylem NAC domain 1
QTL.A09.1	A09	438541	9262792	4906916	4909405	A09p08730.1_BnaDAR	AT5G64600	O-fucosyltransferase family protein
QTL.A09.1	A09	438541	9262792	4913549	4914281	A09p08750.1_BnaDAR	AT5G64620	C/VIF2, ATC/VIF2 cell wall / vacuolar inhibitor of fructosidase 2
QTL.A09.1	A09	438541	9262792	4929034	4930670	A09p08780.1_BnaDAR	AT5G64690	neurofilament triplet H protein-related
QTL.A09.1	A09	438541	9262792	4944708	4950725	A09p08810.1_BnaDAR	AT5G64740	CESA6, IXR2, E112, PRC1 cellulose synthase 6
QTL.A09.1	A09	438541	9262792	4962011	4962766	A09p08820.1_BnaDAR	AT5G64750	ABR1 Integrase-type DNA-binding superfamily protein
QTL.A09.1	A09	438541	9262792	4967467	4970201	A09p08830.1_BnaDAR	AT5G64790	O-Glycosyl hydrolases family 17 protein
QTL.A09.1	A09	438541	9262792	4971188	4971511	A09p08840.1_BnaDAR	AT5G64800	CLE21 CLAVATA3/ESR-RELATED 21
QTL.A09.1	A09	438541	9262792	4974169	4975353	A09p08850.1_BnaDAR	AT5G64810	WRKY51, ATWRKY51 WRKY DNA-binding protein 51
QTL.A09.1	A09	438541	9262792	4975921	4977839	A09p08860.1_BnaDAR	AT5G64813	LIP1 Ras-related small GTP-binding family protein
QTL.A09.1	A09	438541	9262792	4978244	4979552	A09p08870.1_BnaDAR	AT5G64850	FUNCTIONS IN: molecular_function unknown; INVOLVED IN: biological_process unknown; LOCATED IN: plasma membrane; EXPRESSED IN: 22 plant structures; EXPRESSED DURING: 13 growth stages; CONTAINS InterPro DOMAIN/s: RPM1-interacting protein 4, defence response (InterPro:IPR008700); BEST Arabidopsis thaliana protein match is: unknown protein (TAIR:AT5G09960.1); Has 30201 Blast hits to 17322 proteins in…
QTL.A09.1	A09	438541	9262792	4994593	4996214	A09p08930.1_BnaDAR	AT5G65120	unknown protein; BEST Arabidopsis thaliana protein match is: unknown protein (TAIR:AT5G10110.1); Has 30201 Blast hits to 17322 proteins in 780 species: Archae - 12; Bacteria - 1396; Metazoa - 17338; Fungi - 3422; Plants - 5037; Viruses - 0; Other Eukaryotes - 2996 (source: NCBI BLink).
QTL.A09.1	A09	438541	9262792	4999265	5000497	A09p08940.1_BnaDAR	AT5G65170	VQ motif-containing protein
QTL.A09.1	A09	438541	9262792	5017175	5019790	A09p08960.1_BnaDAR	AT5G65210	TGA1 bZIP transcription factor family protein
QTL.A09.1	A09	438541	9262792	5020813	5022249	A09p08970.1_BnaDAR	AT5G65270	AtRABA4a, RABA4a RAB GTPase homolog A4A
QTL.A09.1	A09	438541	9262792	5065291	5066058	A09p09020.1_BnaDAR	AT5G65410	ATHB25, ZFHD2, HB25, ZHD1 homeobox protein 25
QTL.A09.1	A09	438541	9262792	5084190	5085803	A09p09050.1_BnaDAR	AT5G65480	unknown protein; FUNCTIONS IN: molecular_function unknown; INVOLVED IN: biological_process unknown; LOCATED IN: chloroplast; EXPRESSED IN: 24 plant structures; EXPRESSED DURING: 15 growth stages; BEST Arabidopsis thaliana protein match is: unknown protein (TAIR:AT4G38060.2); Has 1807 Blast hits to 1807 proteins in 277 species: Archae - 0; Bacteria - 0; Metazoa - 736; Fungi - 347; Plants - 385; Vi…
QTL.A09.1	A09	438541	9262792	5130347	5132276	A09p09120.1_BnaDAR	AT5G65670	IAA9 indole-3-acetic acid inducible 9
QTL.A09.1	A09	438541	9262792	5136680	5139974	A09p09130.1_BnaDAR	AT5G65710	HSL2 HAESA-like 2
QTL.A09.1	A09	438541	9262792	5141126	5142763	A09p09140.1_BnaDAR	AT5G65720	ATNIFS1, NIFS1, NFS1, ATNFS1 nitrogen fixation S (NIFS)-like 1
QTL.A09.1	A09	438541	9262792	5143731	5147641	A09p09150.1_BnaDAR	AT5G65770	LINC4 little nuclei4
QTL.A09.1	A09	438541	9262792	5158617	5159991	A09p09160.1_BnaDAR	AT5G65790	ATMYB68, MYB68 myb domain protein 68
QTL.A09.1	A09	438541	9262792	5166332	5166706	A09p09170.1_BnaDAR	NO HIT	NA
QTL.A09.1	A09	438541	9262792	5185592	5186431	A09p09230.1_BnaDAR	NO HIT	NA
QTL.A09.1	A09	438541	9262792	5187722	5188830	A09p09240.1_BnaDAR	AT5G67620	unknown protein; FUNCTIONS IN: molecular_function unknown; INVOLVED IN: N-terminal protein myristoylation; LOCATED IN: microtubule; BEST Arabidopsis thaliana protein match is: unknown protein (TAIR:AT5G62900.1); Has 1807 Blast hits to 1807 proteins in 277 species: Archae - 0; Bacteria - 0; Metazoa - 736; Fungi - 347; Plants - 385; Viruses - 0; Other Eukaryotes - 339 (source: NCBI BLink).
QTL.A09.1	A09	438541	9262792	5193630	5195246	A09p09260.1_BnaDAR	AT5G67580	TRB2, ATTRB2, TBP3, ATTBP3 Homeodomain-like/winged-helix DNA-binding family protein
QTL.A09.1	A09	438541	9262792	5198262	5200800	A09p09280.1_BnaDAR	AT5G67550	unknown protein; FUNCTIONS IN: molecular_function unknown; INVOLVED IN: biological_process unknown; LOCATED IN: endomembrane system; EXPRESSED IN: flower; EXPRESSED DURING: 4 anthesis; BEST Arabidopsis thaliana protein match is: unknown protein (TAIR:AT1G71110.1); Has 161 Blast hits to 154 proteins in 16 species: Archae - 0; Bacteria - 0; Metazoa - 0; Fungi - 0; Plants - 161; Viruses - 0; Other E…
QTL.A09.1	A09	438541	9262792	5228973	5230109	A09p09300.1_BnaDAR	AT5G67450	AZF1, ZF1 zinc-finger protein 1
QTL.A09.1	A09	438541	9262792	5234074	5236911	A09p09310.1_BnaDAR	AT5G67440	NPY3 Phototropic-responsive NPH3 family protein
QTL.A09.1	A09	438541	9262792	5241956	5242294	A09p09320.1_BnaDAR	NO HIT	NA
QTL.A09.1	A09	438541	9262792	5244599	5245805	A09p09330.1_BnaDAR	AT5G67420	LBD37, ASL39 LOB domain-containing protein 37
QTL.A09.1	A09	438541	9262792	5248997	5250008	A09p09340.1_BnaDAR	NO HIT	NA
QTL.A09.1	A09	438541	9262792	5250009	5251047	A09p09350.1_BnaDAR	AT5G67410	unknown protein; BEST Arabidopsis thaliana protein match is: unknown protein (TAIR:AT2G14850.1); Has 1807 Blast hits to 1807 proteins in 277 species: Archae - 0; Bacteria - 0; Metazoa - 736; Fungi - 347; Plants - 385; Viruses - 0; Other Eukaryotes - 339 (source: NCBI BLink).
QTL.A09.1	A09	438541	9262792	5258118	5258915	A09p09370.1_BnaDAR	AT5G67390	unknown protein; BEST Arabidopsis thaliana protein match is: Plant protein of unknown function (DUF863) (TAIR:AT1G69360.1); Has 1807 Blast hits to 1807 proteins in 277 species: Archae - 0; Bacteria - 0; Metazoa - 736; Fungi - 347; Plants - 385; Viruses - 0; Other Eukaryotes - 339 (source: NCBI BLink).
QTL.A09.1	A09	438541	9262792	5260761	5262259	A09p09380.1_BnaDAR	AT5G67370	Protein of unknown function (DUF1230)
QTL.A09.1	A09	438541	9262792	5263287	5265700	A09p09390.1_BnaDAR	AT5G67360	ARA12 Subtilase family protein
QTL.A09.1	A09	438541	9262792	5268433	5270909	A09p09400.1_BnaDAR	AT5G67360	ARA12 Subtilase family protein
QTL.A09.1	A09	438541	9262792	5281155	5283455	A09p09410.1_BnaDAR	AT5G67360	ARA12 Subtilase family protein
QTL.A09.1	A09	438541	9262792	5286900	5287936	A09p09420.1_BnaDAR	AT5G67350	unknown protein; Has 1807 Blast hits to 1807 proteins in 277 species: Archae - 0; Bacteria - 0; Metazoa - 736; Fungi - 347; Plants - 385; Viruses - 0; Other Eukaryotes - 339 (source: NCBI BLink).
QTL.A09.1	A09	438541	9262792	5297735	5299678	A09p09450.1_BnaDAR	AT5G67270	ATEB1C, EB1C, ATEB1H1 end binding protein 1C
QTL.A09.1	A09	438541	9262792	5300455	5302170	A09p09460.1_BnaDAR	AT5G67250	SKIP2, VFB4 SKP1/ASK1-interacting protein 2
QTL.A09.1	A09	438541	9262792	5304529	5306425	A09p09480.1_BnaDAR	AT5G67220	FMN-linked oxidoreductases superfamily protein
QTL.A09.1	A09	438541	9262792	5307592	5310150	A09p09490.1_BnaDAR	AT3G46730	NB-ARC domain-containing disease resistance protein
QTL.A09.1	A09	438541	9262792	5314213	5315183	A09p09500.1_BnaDAR	AT5G67190	DEAR2 DREB and EAR motif protein 2
QTL.A09.1	A09	438541	9262792	5321267	5322651	A09p09530.1_BnaDAR	AT5G67160	EPS1 HXXXD-type acyl-transferase family protein
QTL.A09.1	A09	438541	9262792	5336733	5338475	A09p09570.1_BnaDAR	AT5G67050	alpha/beta-Hydrolases superfamily protein
QTL.A09.1	A09	438541	9262792	5339442	5344280	A09p09580.1_BnaDAR	AT5G67030	ABA1, LOS6, NPQ2, ATABA1, ZEP, IBS3, ATZEP zeaxanthin epoxidase (ZEP) (ABA1)
QTL.A09.1	A09	438541	9262792	5347763	5351513	A09p09610.1_BnaDAR	AT5G66960	Prolyl oligopeptidase family protein
QTL.A09.1	A09	438541	9262792	5357436	5358074	A09p09630.1_BnaDAR	AT5G66940	Dof-type zinc finger DNA-binding family protein
QTL.A09.1	A09	438541	9262792	5365757	5369137	A09p09670.1_BnaDAR	AT5G66900	Disease resistance protein (CC-NBS-LRR class) family
QTL.A09.1	A09	438541	9262792	5370510	5371009	A09p09680.1_BnaDAR	NO HIT	NA
QTL.A09.1	A09	438541	9262792	5371390	5373283	A09p09690.1_BnaDAR	AT5G66890	Leucine-rich repeat (LRR) family protein
QTL.A09.1	A09	438541	9262792	5383250	5387811	A09p09730.1_BnaDAR	AT5G66840	SAP domain-containing protein
QTL.A09.1	A09	438541	9262792	5409257	5410153	A09p09780.1_BnaDAR	NO HIT	NA
QTL.A09.1	A09	438541	9262792	5425603	5427589	A09p09810.1_BnaDAR	AT5G66730	C2H2-like zinc finger protein
QTL.A09.1	A09	438541	9262792	5431830	5432323	A09p09830.1_BnaDAR	NO HIT	NA
QTL.A09.1	A09	438541	9262792	5456567	5459529	A09p09850.1_BnaDAR	AT5G66680	DGL1 dolichyl-diphosphooligosaccharide-protein glycosyltransferase 48kDa subunit family protein
QTL.A09.1	A09	438541	9262792	5460045	5461789	A09p09860.1_BnaDAR	AT5G66675	Protein of unknown function (DUF677)
QTL.A09.1	A09	438541	9262792	5466335	5467391	A09p09870.1_BnaDAR	AT5G66650	Protein of unknown function (DUF607)
QTL.A09.1	A09	438541	9262792	5477956	5481689	A09p09900.1_BnaDAR	AT5G66600	Protein of unknown function, DUF547
QTL.A09.1	A09	438541	9262792	5491411	5492900	A09p09950.1_BnaDAR	AT5G66550	Maf-like protein
QTL.A09.1	A09	438541	9262792	5493377	5496050	A09p09960.1_BnaDAR	AT5G66540	FUNCTIONS IN: molecular_function unknown; INVOLVED IN: rRNA processing; LOCATED IN: cytosol, nucleolus, nucleus; EXPRESSED IN: 22 plant structures; EXPRESSED DURING: 12 growth stages; CONTAINS InterPro DOMAIN/s: U3 small nucleolar ribonucleoprotein complex, subunit Mpp10p (InterPro:IPR012173), Mpp10 protein (InterPro:IPR007151); Has 30201 Blast hits to 17322 proteins in 780 species: Archae - 12; …
QTL.A09.1	A09	438541	9262792	5497836	5502003	A09p09970.1_BnaDAR	AT3G50910	unknown protein; BEST Arabidopsis thaliana protein match is: unknown protein (TAIR:AT5G66480.1); Has 76 Blast hits to 75 proteins in 28 species: Archae - 0; Bacteria - 10; Metazoa - 7; Fungi - 2; Plants - 49; Viruses - 0; Other Eukaryotes - 8 (source: NCBI BLink).
QTL.A09.1	A09	438541	9262792	5503046	5507348	A09p09980.1_BnaDAR	AT5G66460	MAN7, AtMAN7 Glycosyl hydrolase superfamily protein
QTL.A09.1	A09	438541	9262792	5512749	5513769	A09p10000.1_BnaDAR	AT5G66440	unknown protein; BEST Arabidopsis thaliana protein match is: unknown protein (TAIR:AT4G34560.1); Has 1807 Blast hits to 1807 proteins in 277 species: Archae - 0; Bacteria - 0; Metazoa - 736; Fungi - 347; Plants - 385; Viruses - 0; Other Eukaryotes - 339 (source: NCBI BLink).
QTL.A09.1	A09	438541	9262792	5520327	5522305	A09p10020.1_BnaDAR	AT5G66280	GMD1 GDP-D-mannose 4,6-dehydratase 1
QTL.A09.1	A09	438541	9262792	5530728	5531792	A09p10050.1_BnaDAR	AT1G77370	Glutaredoxin family protein
QTL.A09.1	A09	438541	9262792	5554732	5557663	A09p10120.1_BnaDAR	AT5G66210	CPK28 calcium-dependent protein kinase 28
QTL.A09.1	A09	438541	9262792	5558406	5567773	A09p10130.1_BnaDAR	AT5G66150	Glycosyl hydrolase family 38 protein
QTL.A09.1	A09	438541	9262792	5571110	5573206	A09p10150.1_BnaDAR	AT5G66120	3-dehydroquinate synthase, putative
QTL.A09.1	A09	438541	9262792	5580588	5582540	A09p10170.1_BnaDAR	AT5G66055	EMB2036, AKRP ankyrin repeat protein
QTL.A09.1	A09	438541	9262792	5592016	5592936	A09p10180.1_BnaDAR	AT1G64870	unknown protein; BEST Arabidopsis thaliana protein match is: unknown protein (TAIR:AT3G45200.1); Has 99 Blast hits to 91 proteins in 10 species: Archae - 0; Bacteria - 0; Metazoa - 0; Fungi - 0; Plants - 99; Viruses - 0; Other Eukaryotes - 0 (source: NCBI BLink).
QTL.A09.1	A09	438541	9262792	5595720	5596124	A09p10190.1_BnaDAR	AT1G64870	unknown protein; BEST Arabidopsis thaliana protein match is: unknown protein (TAIR:AT3G45200.1); Has 99 Blast hits to 91 proteins in 10 species: Archae - 0; Bacteria - 0; Metazoa - 0; Fungi - 0; Plants - 99; Viruses - 0; Other Eukaryotes - 0 (source: NCBI BLink).
QTL.A09.1	A09	438541	9262792	5596656	5598988	A09p10200.1_BnaDAR	AT5G66050	Wound-responsive family protein
QTL.A09.1	A09	438541	9262792	5601587	5610215	A09p10220.1_BnaDAR	AT5G66030	ATGRIP, GRIP Golgi-localized GRIP domain-containing protein
QTL.A09.1	A09	438541	9262792	5621369	5627598	A09p10250.1_BnaDAR	AT5G65930	ZWI kinesin-like calmodulin-binding protein (ZWICHEL)
QTL.A09.1	A09	438541	9262792	5669840	5672195	A09p10270.1_BnaDAR	AT2G11520	CRCK3 calmodulin-binding receptor-like cytoplasmic kinase 3
QTL.A09.1	A09	438541	9262792	5680612	5681316	A09p10280.1_BnaDAR	NO HIT	NA
QTL.A09.1	A09	438541	9262792	5682793	5685750	A09p10290.1_BnaDAR	AT2G11810	MGDC, MGD3, ATMGD3 monogalactosyldiacylglycerol synthase type C
QTL.A09.1	A09	438541	9262792	5697378	5697712	A09p10320.1_BnaDAR	AT2G12465	LCR50 low-molecular-weight cysteine-rich 50
QTL.A09.1	A09	438541	9262792	5717268	5719405	A09p10340.1_BnaDAR	AT2G12646	PLATZ transcription factor family protein
QTL.A09.1	A09	438541	9262792	5759923	5764888	A09p10410.1_BnaDAR	AT2G13560	NAD-ME1 NAD-dependent malic enzyme 1
QTL.A09.1	A09	438541	9262792	5769260	5782363	A09p10430.1_BnaDAR	AT2G13680	CALS5, GLS2, ATGSL02 callose synthase 5
QTL.A09.1	A09	438541	9262792	5783105	5787225	A09p10440.1_BnaDAR	AT2G14170	ALDH6B2 aldehyde dehydrogenase 6B2
QTL.A09.1	A09	438541	9262792	5789283	5793349	A09p10450.1_BnaDAR	AT2G14255	Ankyrin repeat family protein with DHHC zinc finger domain
QTL.A09.1	A09	438541	9262792	5797639	5797929	A09p10460.1_BnaDAR	NO HIT	NA
QTL.A09.1	A09	438541	9262792	5798212	5800894	A09p10470.1_BnaDAR	AT3G32980	Peroxidase superfamily protein
QTL.A09.1	A09	438541	9262792	5804685	5808056	A09p10480.1_BnaDAR	AT2G14740	ATVSR3, VSR3, VSR2;2, BP80-2;2 vaculolar sorting receptor 3
QTL.A09.1	A09	438541	9262792	5810588	5811836	A09p10490.1_BnaDAR	AT2G14750	APK, AKN1, ATAKN1, APK1 APS kinase
QTL.A09.1	A09	438541	9262792	5829937	5830775	A09p10510.1_BnaDAR	NO HIT	NA
QTL.A09.1	A09	438541	9262792	5842796	5843842	A09p10540.1_BnaDAR	AT2G07760	Zinc knuckle (CCHC-type) family protein
QTL.A09.1	A09	438541	9262792	5843849	5844402	A09p10550.1_BnaDAR	NO HIT	NA
QTL.A09.1	A09	438541	9262792	5844849	5845784	A09p10560.1_BnaDAR	AT2G14830	Regulator of Vps4 activity in the MVB pathway protein
QTL.A09.1	A09	438541	9262792	5846358	5849882	A09p10570.1_BnaDAR	AT2G14835	RING/U-box superfamily protein
QTL.A09.1	A09	438541	9262792	5863211	5865983	A09p10580.1_BnaDAR	AT5G26000	TGG1, BGLU38 thioglucoside glucohydrolase 1
QTL.A09.1	A09	438541	9262792	5883182	5885925	A09p10590.1_BnaDAR	AT5G26000	TGG1, BGLU38 thioglucoside glucohydrolase 1
QTL.A09.1	A09	438541	9262792	5898060	5899790	A09p10600.1_BnaDAR	AT5G26000	TGG1, BGLU38 thioglucoside glucohydrolase 1
QTL.A09.1	A09	438541	9262792	5903576	5904685	A09p10610.1_BnaDAR	AT2G14850	unknown protein; BEST Arabidopsis thaliana protein match is: unknown protein (TAIR:AT4G33890.2); Has 140 Blast hits to 132 proteins in 17 species: Archae - 0; Bacteria - 0; Metazoa - 1; Fungi - 2; Plants - 133; Viruses - 0; Other Eukaryotes - 4 (source: NCBI BLink).
QTL.A09.1	A09	438541	9262792	5915329	5916952	A09p10640.1_BnaDAR	NO HIT	NA
QTL.A09.1	A09	438541	9262792	5921245	5921797	A09p10650.1_BnaDAR	AT2G14900	Gibberellin-regulated family protein
QTL.A09.1	A09	438541	9262792	5950108	5952930	A09p10700.1_BnaDAR	AT2G15300	Leucine-rich repeat protein kinase family protein
QTL.A09.1	A09	438541	9262792	5964104	5965831	A09p10730.1_BnaDAR	AT2G40116	Phosphoinositide-specific phospholipase C family protein
QTL.A09.1	A09	438541	9262792	5967666	5967939	A09p10740.1_BnaDAR	NO HIT	NA
QTL.A09.1	A09	438541	9262792	5968268	5969462	A09p10750.1_BnaDAR	NO HIT	NA
QTL.A09.1	A09	438541	9262792	5971829	5973066	A09p10760.1_BnaDAR	AT2G15430	RBP36A, RPB35.5A, NRPB3, NRPD3, NRPE3A DNA-directed RNA polymerase family protein
QTL.A09.1	A09	438541	9262792	5978184	5979116	A09p10780.1_BnaDAR	AT4G34110	PAB2, PABP2, ATPAB2 poly(A) binding protein 2
QTL.A09.1	A09	438541	9262792	5981228	5983472	A09p10790.1_BnaDAR	AT2G15530	RING/U-box superfamily protein
QTL.A09.1	A09	438541	9262792	5986519	5987144	A09p10800.1_BnaDAR	AT2G15590	Protein of unknown function (DUF1685)
QTL.A09.1	A09	438541	9262792	5992051	5994127	A09p10810.1_BnaDAR	AT2G15620	NIR1, NIR, ATHNIR nitrite reductase 1
QTL.A09.1	A09	438541	9262792	5997212	5997856	A09p10820.1_BnaDAR	AT2G15680	Calcium-binding EF-hand family protein
QTL.A09.1	A09	438541	9262792	6002808	6004082	A09p10830.1_BnaDAR	AT4G00893	unknown protein; LOCATED IN: chloroplast; BEST Arabidopsis thaliana protein match is: unknown protein (TAIR:AT4G12370.1); Has 220 Blast hits to 215 proteins in 11 species: Archae - 0; Bacteria - 0; Metazoa - 0; Fungi - 0; Plants - 220; Viruses - 0; Other Eukaryotes - 0 (source: NCBI BLink).
QTL.A09.1	A09	438541	9262792	6014921	6016197	A09p10860.1_BnaDAR	AT4G00893	unknown protein; LOCATED IN: chloroplast; BEST Arabidopsis thaliana protein match is: unknown protein (TAIR:AT4G12370.1); Has 220 Blast hits to 215 proteins in 11 species: Archae - 0; Bacteria - 0; Metazoa - 0; Fungi - 0; Plants - 220; Viruses - 0; Other Eukaryotes - 0 (source: NCBI BLink).
QTL.A09.1	A09	438541	9262792	6120164	6124551	A09p10940.1_BnaDAR	AT2G16280	KCS9 3-ketoacyl-CoA synthase 9
QTL.A09.1	A09	438541	9262792	6142872	6143114	A09p11000.1_BnaDAR	AT4G33270	CDC20.1 Transducin family protein / WD-40 repeat family protein
QTL.A09.1	A09	438541	9262792	6156355	6158613	A09p11020.1_BnaDAR	AT4G02050	STP7 sugar transporter protein 7
QTL.A09.1	A09	438541	9262792	6165191	6166293	A09p11040.1_BnaDAR	AT2G16600	ROC3 rotamase CYP 3
QTL.A09.1	A09	438541	9262792	6168796	6170138	A09p11050.1_BnaDAR	AT2G16630	Pollen Ole e 1 allergen and extensin family protein
QTL.A09.1	A09	438541	9262792	6181256	6182357	A09p11080.1_BnaDAR	NO HIT	NA
QTL.A09.1	A09	438541	9262792	6184009	6185035	A09p11090.1_BnaDAR	AT2G16710	Iron-sulphur cluster biosynthesis family protein
QTL.A09.1	A09	438541	9262792	6186658	6190178	A09p11110.1_BnaDAR	AT2G16750	Protein kinase protein with adenine nucleotide alpha hydrolases-like domain
QTL.A09.1	A09	438541	9262792	6192709	6193944	A09p11120.1_BnaDAR	AT2G16770	bZIP23 Basic-leucine zipper (bZIP) transcription factor family protein
QTL.A09.1	A09	438541	9262792	6199645	6201115	A09p11150.1_BnaDAR	AT2G16800	high-affinity nickel-transport family protein
QTL.A09.1	A09	438541	9262792	6202015	6208369	A09p11160.1_BnaDAR	AT2G16950	TRN1, ATTRN1 transportin 1
QTL.A09.1	A09	438541	9262792	6209235	6214912	A09p11170.1_BnaDAR	AT2G16970	MEE15 Major facilitator superfamily protein
QTL.A09.1	A09	438541	9262792	6225446	6226703	A09p11190.1_BnaDAR	AT2G17040	anac036, NAC036 NAC domain containing protein 36
QTL.A09.1	A09	438541	9262792	6238714	6241136	A09p11220.1_BnaDAR	NO HIT	NA
QTL.A09.1	A09	438541	9262792	6265279	6268717	A09p11250.1_BnaDAR	AT2G17250	EMB2762 CCAAT-binding factor
QTL.A09.1	A09	438541	9262792	6270033	6271416	A09p11260.1_BnaDAR	AT2G17265	HSK, DMR1 homoserine kinase
QTL.A09.1	A09	438541	9262792	6271764	6273295	A09p11270.1_BnaDAR	NO HIT	NA
QTL.A09.1	A09	438541	9262792	6273903	6276186	A09p11280.1_BnaDAR	AT4G02400	U3 ribonucleoprotein (Utp) family protein
QTL.A09.1	A09	438541	9262792	6278665	6281977	A09p11290.1_BnaDAR	AT2G17290	CPK6, ATCDPK3, ATCPK6 Calcium-dependent protein kinase family protein
QTL.A09.1	A09	438541	9262792	6285561	6286688	A09p11310.1_BnaDAR	AT2G17310	SON1 F-box and associated interaction domains-containing protein
QTL.A09.1	A09	438541	9262792	6302802	6312133	A09p11340.1_BnaDAR	AT2G17410	ARID/BRIGHT DNA-binding domain-containing protein
QTL.A09.1	A09	438541	9262792	6313718	6315691	A09p11350.1_BnaDAR	AT2G17420	NTRA, ATNTRA, NTR2 NADPH-dependent thioredoxin reductase A
QTL.A09.1	A09	438541	9262792	6317113	6324282	A09p11360.1_BnaDAR	AT2G17430	ATMLO7, MLO7 Seven transmembrane MLO family protein
QTL.A09.1	A09	438541	9262792	6325115	6327149	A09p11370.1_BnaDAR	AT2G17440	PIRL5 plant intracellular ras group-related LRR 5
QTL.A09.1	A09	438541	9262792	6359118	6361579	A09p11410.1_BnaDAR	AT2G17500	Auxin efflux carrier family protein
QTL.A09.1	A09	438541	9262792	6371933	6372743	A09p11440.1_BnaDAR	NO HIT	NA
QTL.A09.1	A09	438541	9262792	6375720	6377828	A09p11450.1_BnaDAR	AT2G17620	CYCB2;1 Cyclin B2;1
QTL.A09.1	A09	438541	9262792	6378763	6379980	A09p11460.1_BnaDAR	AT2G17630	Pyridoxal phosphate (PLP)-dependent transferases superfamily protein
QTL.A09.1	A09	438541	9262792	6381101	6381310	A09p11470.1_BnaDAR	AT2G17660	RPM1-interacting protein 4 (RIN4) family protein
QTL.A09.1	A09	438541	9262792	6382472	6384100	A09p11480.1_BnaDAR	AT2G17670	Tetratricopeptide repeat (TPR)-like superfamily protein
QTL.A09.1	A09	438541	9262792	6394627	6395493	A09p11490.1_BnaDAR	AT2G17680	Arabidopsis protein of unknown function (DUF241)
QTL.A09.1	A09	438541	9262792	6411019	6411354	A09p11520.1_BnaDAR	NO HIT	NA
QTL.A09.1	A09	438541	9262792	6419311	6422277	A09p11530.1_BnaDAR	AT1G47890	AtRLP7, RLP7 receptor like protein 7
QTL.A09.1	A09	438541	9262792	6424264	6426400	A09p11540.1_BnaDAR	AT4G35890	winged-helix DNA-binding transcription factor family protein
QTL.A09.1	A09	438541	9262792	6427711	6430035	A09p11550.1_BnaDAR	AT4G35890	winged-helix DNA-binding transcription factor family protein
QTL.A09.1	A09	438541	9262792	6431432	6432284	A09p11560.1_BnaDAR	AT2G17770	BZIP27 basic region/leucine zipper motif 27
QTL.A09.1	A09	438541	9262792	6435746	6437343	A09p11580.1_BnaDAR	AT2G17787	unknown protein; BEST Arabidopsis thaliana protein match is: unknown protein (TAIR:AT4G35940.2); Has 35333 Blast hits to 34131 proteins in 2444 species: Archae - 798; Bacteria - 22429; Metazoa - 974; Fungi - 991; Plants - 531; Viruses - 0; Other Eukaryotes - 9610 (source: NCBI BLink).
QTL.A09.1	A09	438541	9262792	6438040	6439645	A09p11590.1_BnaDAR	AT2G17800	ARAC1, ATGP2, ATRAC1, ROP3, ATROP3 Arabidopsis RAC-like 1
QTL.A09.1	A09	438541	9262792	6501856	6502297	A09p11640.1_BnaDAR	AT2G17990	BEST Arabidopsis thaliana protein match is: kinectin-related (TAIR:AT5G66250.3); Has 7578 Blast hits to 6129 proteins in 783 species: Archae - 220; Bacteria - 1045; Metazoa - 3605; Fungi - 575; Plants - 442; Viruses - 38; Other Eukaryotes - 1653 (source: NCBI BLink).
QTL.A09.1	A09	438541	9262792	6502971	6503260	A09p11650.1_BnaDAR	NO HIT	NA
QTL.A09.1	A09	438541	9262792	6514150	6514476	A09p11660.1_BnaDAR	AT2G18010	SAUR-like auxin-responsive protein family
QTL.A09.1	A09	438541	9262792	6518808	6521385	A09p11670.1_BnaDAR	AT2G18020	EMB2296 Ribosomal protein L2 family
QTL.A09.1	A09	438541	9262792	6522482	6523836	A09p11680.1_BnaDAR	AT2G18030	Peptide methionine sulfoxide reductase family protein
QTL.A09.1	A09	438541	9262792	6525113	6526047	A09p11690.1_BnaDAR	AT2G18050	HIS1-3 histone H1-3
QTL.A09.1	A09	438541	9262792	6527594	6529887	A09p11700.1_BnaDAR	AT2G18080	EDA2 Serine carboxypeptidase S28 family protein
QTL.A09.1	A09	438541	9262792	6532043	6539069	A09p11710.1_BnaDAR	AT2G18090	PHD finger family protein / SWIB complex BAF60b domain-containing protein / GYF domain-containing protein
QTL.A09.1	A09	438541	9262792	6571128	6578922	A09p11760.1_BnaDAR	AT5G28237	Pyridoxal-5'-phosphate-dependent enzyme family protein
QTL.A09.1	A09	438541	9262792	6584936	6586761	A09p11780.1_BnaDAR	AT2G18245	alpha/beta-Hydrolases superfamily protein
QTL.A09.1	A09	438541	9262792	6586762	6588079	A09p11790.1_BnaDAR	AT2G18250	ATCOAD, COAD 4-phosphopantetheine adenylyltransferase
QTL.A09.1	A09	438541	9262792	6596657	6597776	A09p11810.1_BnaDAR	AT2G18300	basic helix-loop-helix (bHLH) DNA-binding superfamily protein
QTL.A09.1	A09	438541	9262792	6601246	6601641	A09p11820.1_BnaDAR	AT5G38440	Plant self-incompatibility protein S1 family
QTL.A09.1	A09	438541	9262792	6601861	6605170	A09p11830.1_BnaDAR	AT2G18330	AAA-type ATPase family protein
QTL.A09.1	A09	438541	9262792	6610274	6610597	A09p11850.1_BnaDAR	NO HIT	NA
QTL.A09.1	A09	438541	9262792	6627112	6628008	A09p11880.1_BnaDAR	AT2G18370	Bifunctional inhibitor/lipid-transfer protein/seed storage 2S albumin superfamily protein
QTL.A09.1	A09	438541	9262792	6669638	6673959	A09p11920.1_BnaDAR	AT1G13080	CYP71B2 cytochrome P450, family 71, subfamily B, polypeptide 2
QTL.A09.1	A09	438541	9262792	6710125	6711348	A09p11980.1_BnaDAR	AT1G80460	NHO1, GLI1 Actin-like ATPase superfamily protein
QTL.A09.1	A09	438541	9262792	6711266	6711627	A09p11990.1_BnaDAR	NO HIT	NA
QTL.A09.1	A09	438541	9262792	6717587	6719387	A09p12010.1_BnaDAR	AT2G18630	Protein of unknown function (DUF677)
QTL.A09.1	A09	438541	9262792	6730393	6731445	A09p12040.1_BnaDAR	AT2G18680	unknown protein; FUNCTIONS IN: molecular_function unknown; INVOLVED IN: biological_process unknown; LOCATED IN: endomembrane system; EXPRESSED IN: male gametophyte, pollen tube; EXPRESSED DURING: L mature pollen stage, M germinated pollen stage; BEST Arabidopsis thaliana protein match is: unknown protein (TAIR:AT2G18690.1); Has 30201 Blast hits to 17322 proteins in 780 species: Archae - 12; Bacte…
QTL.A09.1	A09	438541	9262792	6758162	6766358	A09p12050.1_BnaDAR	AT2G18730	ATDGK3, DGK3 diacylglycerol kinase 3
QTL.A09.1	A09	438541	9262792	6773440	6776989	A09p12070.1_BnaDAR	AT2G18750	Calmodulin-binding protein
QTL.A09.1	A09	438541	9262792	6783617	6786327	A09p12090.1_BnaDAR	AT2G18876	Afadin/alpha-actinin-binding protein
QTL.A09.1	A09	438541	9262792	6793531	6796473	A09p12100.1_BnaDAR	AT2G18890	Protein kinase superfamily protein
QTL.A09.1	A09	438541	9262792	6841744	6847474	A09p12140.1_BnaDAR	AT2G18960	AHA1, PMA, OST2, HA1 H(+)-ATPase 1
QTL.A09.1	A09	438541	9262792	6859409	6859780	A09p12160.1_BnaDAR	AT2G19000	unknown protein; FUNCTIONS IN: molecular_function unknown; INVOLVED IN: biological_process unknown; LOCATED IN: endomembrane system; EXPRESSED IN: 9 plant structures; EXPRESSED DURING: L mature pollen stage, M germinated pollen stage, 4 anthesis, C globular stage, petal differentiation and expansion stage; Has 71 Blast hits to 71 proteins in 12 species: Archae - 0; Bacteria - 0; Metazoa - 2; Fung…
QTL.A09.1	A09	438541	9262792	6864385	6869699	A09p12170.1_BnaDAR	AT2G19010	GDSL-like Lipase/Acylhydrolase superfamily protein
QTL.A09.1	A09	438541	9262792	6878764	6880301	A09p12190.1_BnaDAR	AT2G19080	metaxin-related
QTL.A09.1	A09	438541	9262792	6884243	6886200	A09p12220.1_BnaDAR	AT4G38070	basic helix-loop-helix (bHLH) DNA-binding superfamily protein
QTL.A09.1	A09	438541	9262792	6892594	6895183	A09p12240.1_BnaDAR	AT2G19130	S-locus lectin protein kinase family protein
QTL.A09.1	A09	438541	9262792	6896323	6897955	A09p12250.1_BnaDAR	AT2G19130	S-locus lectin protein kinase family protein
QTL.A09.1	A09	438541	9262792	7043608	7046924	A09p12270.1_BnaDAR	AT2G19160	Core-2/I-branching beta-1,6-N-acetylglucosaminyltransferase family protein
QTL.A09.1	A09	438541	9262792	7051412	7069016	A09p12290.1_BnaDAR	NO HIT	NA
QTL.A09.1	A09	438541	9262792	7056365	7057106	A09p12300.1_BnaDAR	AT2G19180	unknown protein; BEST Arabidopsis thaliana protein match is: unknown protein (TAIR:AT1G16840.1); Has 64 Blast hits to 64 proteins in 12 species: Archae - 0; Bacteria - 0; Metazoa - 0; Fungi - 0; Plants - 64; Viruses - 0; Other Eukaryotes - 0 (source: NCBI BLink).
QTL.A09.1	A09	438541	9262792	7060216	7061011	A09p12310.1_BnaDAR	AT2G19260	RING/FYVE/PHD zinc finger superfamily protein
QTL.A09.1	A09	438541	9262792	7061012	7061341	A09p12320.1_BnaDAR	AT2G19260	RING/FYVE/PHD zinc finger superfamily protein
QTL.A09.1	A09	438541	9262792	7064607	7065186	A09p12330.1_BnaDAR	AT4G29850	Eukaryotic protein of unknown function (DUF872)
QTL.A09.1	A09	438541	9262792	7066070	7067650	A09p12340.1_BnaDAR	AT4G29840	MTO2, TS Pyridoxal-5'-phosphate-dependent enzyme family protein
QTL.A09.1	A09	438541	9262792	7079524	7082942	A09p12360.1_BnaDAR	AT2G19450	TAG1, AS11, ABX45, DGAT1, RDS1, ATDGAT membrane bound O-acyl transferase (MBOAT) family protein
QTL.A09.1	A09	438541	9262792	7088434	7091135	A09p12390.1_BnaDAR	AT2G19480	NFA02, NFA2, NAP1;2 nucleosome assembly protein 1;2
QTL.A09.1	A09	438541	9262792	7129783	7132453	A09p12410.1_BnaDAR	AT2G19440	O-Glycosyl hydrolases family 17 protein
QTL.A09.1	A09	438541	9262792	7133110	7136314	A09p12420.1_BnaDAR	AT2G19520	FVE, ACG1, MSI4, NFC4, NFC04, ATMSI4 Transducin family protein / WD-40 repeat family protein
QTL.A09.1	A09	438541	9262792	7136841	7139547	A09p12430.1_BnaDAR	AT2G19520	FVE, ACG1, MSI4, NFC4, NFC04, ATMSI4 Transducin family protein / WD-40 repeat family protein
QTL.A09.1	A09	438541	9262792	7144185	7146886	A09p12440.1_BnaDAR	NO HIT	NA
QTL.A09.1	A09	438541	9262792	7144833	7145471	A09p12450.1_BnaDAR	AT5G05330	HMG-box (high mobility group) DNA-binding family protein
QTL.A09.1	A09	438541	9262792	7160223	7162701	A09p12480.1_BnaDAR	AT5G35160	Endomembrane protein 70 protein family
QTL.A09.1	A09	438541	9262792	7163871	7165233	A09p12490.1_BnaDAR	AT2G19640	ASHR2, SDG39 ASH1-related protein 2
QTL.A09.1	A09	438541	9262792	7177463	7178451	A09p12510.1_BnaDAR	AT2G19740	Ribosomal protein L31e family protein
QTL.A09.1	A09	438541	9262792	7179555	7180346	A09p12520.1_BnaDAR	AT2G19750	Ribosomal protein S30 family protein
QTL.A09.1	A09	438541	9262792	7180654	7182161	A09p12530.1_BnaDAR	NO HIT	NA
QTL.A09.1	A09	438541	9262792	7205892	7206887	A09p12580.1_BnaDAR	AT2G19790	SNARE-like superfamily protein
QTL.A09.1	A09	438541	9262792	7237000	7240075	A09p12620.1_BnaDAR	AT2G19860	ATHXK2, HXK2 hexokinase 2
QTL.A09.1	A09	438541	9262792	7240687	7240943	A09p12630.1_BnaDAR	NO HIT	NA
QTL.A09.1	A09	438541	9262792	7242044	7247041	A09p12640.1_BnaDAR	AT2G19880	Nucleotide-diphospho-sugar transferases superfamily protein
QTL.A09.1	A09	438541	9262792	7305306	7305449	A09p12710.1_BnaDAR	NO HIT	NA
QTL.A09.1	A09	438541	9262792	7307325	7312362	A09p12720.1_BnaDAR	AT1G20720	RAD3-like DNA-binding helicase protein
QTL.A09.1	A09	438541	9262792	7313373	7313902	A09p12730.1_BnaDAR	NO HIT	NA
QTL.A09.1	A09	438541	9262792	7328211	7328762	A09p12750.1_BnaDAR	AT2G20208	LCR60 low-molecular-weight cysteine-rich 60
QTL.A09.1	A09	438541	9262792	7361549	7366840	A09p12820.1_BnaDAR	AT2G20320	DENN (AEX-3) domain-containing protein
QTL.A09.1	A09	438541	9262792	7370970	7376712	A09p12830.1_BnaDAR	AT2G20340	Pyridoxal phosphate (PLP)-dependent transferases superfamily protein
QTL.A09.1	A09	438541	9262792	7384301	7402014	A09p12840.1_BnaDAR	AT2G20360	NAD(P)-binding Rossmann-fold superfamily protein
QTL.A09.1	A09	438541	9262792	7391632	7397317	A09p12850.1_BnaDAR	AT1G04120	MRP5 multidrug resistance-associated protein 5
QTL.A09.1	A09	438541	9262792	7402313	7402912	A09p12860.1_BnaDAR	AT2G20362	unknown protein; FUNCTIONS IN: molecular_function unknown; INVOLVED IN: biological_process unknown; LOCATED IN: cellular_component unknown; BEST Arabidopsis thaliana protein match is: unknown protein (TAIR:AT1G63310.1); Has 30201 Blast hits to 17322 proteins in 780 species: Archae - 12; Bacteria - 1396; Metazoa - 17338; Fungi - 3422; Plants - 5037; Viruses - 0; Other Eukaryotes - 2996 (source: NC…
QTL.A09.1	A09	438541	9262792	7405752	7408093	A09p12870.1_BnaDAR	AT2G20370	KAM1, MUR3 Exostosin family protein
QTL.A09.1	A09	438541	9262792	7409984	7412162	A09p12880.1_BnaDAR	AT2G20400	myb-like HTH transcriptional regulator family protein
QTL.A09.1	A09	438541	9262792	7420906	7422074	A09p12910.1_BnaDAR	AT2G20490	NOP10, EDA27 nucleolar RNA-binding Nop10p family protein
QTL.A09.1	A09	438541	9262792	7428769	7430289	A09p12950.1_BnaDAR	AT2G20710	Tetratricopeptide repeat (TPR)-like superfamily protein
QTL.A09.1	A09	438541	9262792	7435060	7441679	A09p12970.1_BnaDAR	AT3G24620	ATROPGEF8, ROPGEF8 RHO guanyl-nucleotide exchange factor 8
QTL.A09.1	A09	438541	9262792	7451673	7453353	A09p13010.1_BnaDAR	AT3G25290	Auxin-responsive family protein
QTL.A09.1	A09	438541	9262792	7466497	7466727	A09p13040.1_BnaDAR	NO HIT	NA
QTL.A09.1	A09	438541	9262792	7478494	7479099	A09p13070.1_BnaDAR	NO HIT	NA
QTL.A09.1	A09	438541	9262792	7480973	7481221	A09p13080.1_BnaDAR	NO HIT	NA
QTL.A09.1	A09	438541	9262792	7511778	7513360	A09p13100.1_BnaDAR	AT1G62400	HT1 Protein kinase superfamily protein
QTL.A09.1	A09	438541	9262792	7526896	7530553	A09p13130.1_BnaDAR	AT1G63350	Disease resistance protein (CC-NBS-LRR class) family
QTL.A09.1	A09	438541	9262792	7534332	7536010	A09p13150.1_BnaDAR	AT1G62640	KAS III 3-ketoacyl-acyl carrier protein synthase III
QTL.A09.1	A09	438541	9262792	7545138	7545695	A09p13160.1_BnaDAR	NO HIT	NA
QTL.A09.1	A09	438541	9262792	7550645	7554800	A09p13170.1_BnaDAR	AT1G62660	Glycosyl hydrolases family 32 protein
QTL.A09.1	A09	438541	9262792	7558577	7562528	A09p13180.1_BnaDAR	AT1G62660	Glycosyl hydrolases family 32 protein
QTL.A09.1	A09	438541	9262792	7578712	7580309	A09p13210.1_BnaDAR	AT1G62720	Pentatricopeptide repeat (PPR-like) superfamily protein
QTL.A09.1	A09	438541	9262792	7581550	7583843	A09p13220.1_BnaDAR	AT1G62740	Hop2 stress-inducible protein, putative
QTL.A09.1	A09	438541	9262792	7600080	7604160	A09p13250.1_BnaDAR	AT5G01730	WAVE3, ATSCAR4, SCAR4 SCAR family protein 4
QTL.A09.1	A09	438541	9262792	7608479	7609664	A09p13260.1_BnaDAR	AT1G16420	ATMC8, MC8 metacaspase 8
QTL.A09.1	A09	438541	9262792	7621185	7627398	A09p13290.1_BnaDAR	AT1G62975	basic helix-loop-helix (bHLH) DNA-binding superfamily protein
QTL.A09.1	A09	438541	9262792	7634370	7635682	A09p13300.1_BnaDAR	NO HIT	NA
QTL.A09.1	A09	438541	9262792	7636917	7638410	A09p13310.1_BnaDAR	AT1G62980	ATEXPA18, EXP18, ATEXP18, ATHEXP ALPHA 1.25, EXPA18 expansin A18
QTL.A09.1	A09	438541	9262792	7639194	7640243	A09p13320.1_BnaDAR	AT1G62981	Protein of unknown function (DUF1191)
QTL.A09.1	A09	438541	9262792	7649866	7653504	A09p13330.1_BnaDAR	AT1G62990	KNAT7, IXR11 KNOTTED-like homeobox of Arabidopsis thaliana 7
QTL.A09.1	A09	438541	9262792	7659250	7659719	A09p13350.1_BnaDAR	NO HIT	NA
QTL.A09.1	A09	438541	9262792	7677217	7679001	A09p13370.1_BnaDAR	NO HIT	NA
QTL.A09.1	A09	438541	9262792	7702361	7703225	A09p13400.1_BnaDAR	NO HIT	NA
QTL.A09.1	A09	438541	9262792	7711524	7712356	A09p13410.1_BnaDAR	AT1G12630	Integrase-type DNA-binding superfamily protein
QTL.A09.1	A09	438541	9262792	7721915	7733831	A09p13420.1_BnaDAR	AT1G63060	unknown protein; FUNCTIONS IN: molecular_function unknown; INVOLVED IN: biological_process unknown; LOCATED IN: mitochondrion; EXPRESSED IN: petal, leaf whorl, male gametophyte, flower; EXPRESSED DURING: L mature pollen stage, M germinated pollen stage, 4 anthesis, petal differentiation and expansion stage; BEST Arabidopsis thaliana protein match is: unknown protein (TAIR:AT5G07330.1); Has 42 Bla…
QTL.A09.1	A09	438541	9262792	7756084	7756293	A09p13460.1_BnaDAR	NO HIT	NA
QTL.A09.1	A09	438541	9262792	7764885	7766151	A09p13480.1_BnaDAR	AT1G74090	SOT18, ATSOT18, ATST5B desulfo-glucosinolate sulfotransferase 18
QTL.A09.1	A09	438541	9262792	7771746	7773271	A09p13500.1_BnaDAR	AT1G63170	Zinc finger, C3HC4 type (RING finger) family protein
QTL.A09.1	A09	438541	9262792	7779496	7780567	A09p13530.1_BnaDAR	AT1G63220	Calcium-dependent lipid-binding (CaLB domain) family protein
QTL.A09.1	A09	438541	9262792	7781573	7782449	A09p13540.1_BnaDAR	AT3G08940	LHCB4.2 light harvesting complex photosystem II
QTL.A09.1	A09	438541	9262792	7820718	7824275	A09p13580.1_BnaDAR	AT1G63300	Myosin heavy chain-related protein
QTL.A09.1	A09	438541	9262792	7830372	7831040	A09p13590.1_BnaDAR	AT1G63320	Pentatricopeptide repeat (PPR) superfamily protein
QTL.A09.1	A09	438541	9262792	7831755	7834889	A09p13600.1_BnaDAR	AT1G64580	Pentatricopeptide repeat (PPR) superfamily protein
QTL.A09.1	A09	438541	9262792	7839360	7843345	A09p13610.1_BnaDAR	AT1G64100	pentatricopeptide (PPR) repeat-containing protein
QTL.A09.1	A09	438541	9262792	7849859	7853317	A09p13630.1_BnaDAR	AT1G63420	Arabidopsis thaliana protein of unknown function (DUF821)
QTL.A09.1	A09	438541	9262792	7862395	7865941	A09p13640.1_BnaDAR	AT1G63430	Leucine-rich repeat protein kinase family protein
QTL.A09.1	A09	438541	9262792	7868949	7873943	A09p13650.1_BnaDAR	AT1G63440	HMA5 heavy metal atpase 5
QTL.A09.1	A09	438541	9262792	7875261	7875744	A09p13660.1_BnaDAR	AT1G63460	GPX8, ATGPX8 glutathione peroxidase 8
QTL.A09.1	A09	438541	9262792	7890296	7892695	A09p13690.1_BnaDAR	NO HIT	NA
QTL.A09.1	A09	438541	9262792	7893402	7893770	A09p13700.1_BnaDAR	NO HIT	NA
QTL.A09.1	A09	438541	9262792	7901525	7904358	A09p13710.1_BnaDAR	AT1G63500	Protein kinase protein with tetratricopeptide repeat domain
QTL.A09.1	A09	438541	9262792	7905440	7907409	A09p13720.1_BnaDAR	AT1G63520	Protein of unknown function (DUF3527)
QTL.A09.1	A09	438541	9262792	7909215	7911203	A09p13730.1_BnaDAR	AT1G63540	hydroxyproline-rich glycoprotein family protein
QTL.A09.1	A09	438541	9262792	7916921	7919557	A09p13750.1_BnaDAR	NO HIT	NA
QTL.A09.1	A09	438541	9262792	7920306	7922233	A09p13760.1_BnaDAR	AT1G63550	Receptor-like protein kinase-related family protein
QTL.A09.1	A09	438541	9262792	7942990	7946450	A09p13790.1_BnaDAR	AT1G63650	EGL3, EGL1, ATMYC-2 basic helix-loop-helix (bHLH) DNA-binding superfamily protein
QTL.A09.1	A09	438541	9262792	7962360	7965020	A09p13810.1_BnaDAR	AT1G63680	ATMURE, PDE316, MURE acid-amino acid ligases;ligases;ATP binding;ATP binding;ligases
QTL.A09.1	A09	438541	9262792	7988692	7990184	A09p13830.1_BnaDAR	AT2G30440	TPP thylakoid processing peptide
QTL.A09.1	A09	438541	9262792	8011417	8014957	A09p13910.1_BnaDAR	AT1G63730	Disease resistance protein (TIR-NBS-LRR class) family
QTL.A09.1	A09	438541	9262792	8015684	8019189	A09p13920.1_BnaDAR	AT2G16870	Disease resistance protein (TIR-NBS-LRR class) family
QTL.A09.1	A09	438541	9262792	8024707	8025862	A09p13940.1_BnaDAR	AT1G64680	unknown protein; BEST Arabidopsis thaliana protein match is: unknown protein (TAIR:AT1G03055.1); Has 146 Blast hits to 146 proteins in 26 species: Archae - 0; Bacteria - 6; Metazoa - 0; Fungi - 0; Plants - 125; Viruses - 0; Other Eukaryotes - 15 (source: NCBI BLink).
QTL.A09.1	A09	438541	9262792	8030994	8032925	A09p13950.1_BnaDAR	AT1G63830	PLAC8 family protein
QTL.A09.1	A09	438541	9262792	8050718	8053087	A09p13990.1_BnaDAR	AT1G63900	DAL1 E3 Ubiquitin ligase family protein
QTL.A09.1	A09	438541	9262792	8053982	8054341	A09p14000.1_BnaDAR	NO HIT	NA
QTL.A09.1	A09	438541	9262792	8074172	8075572	A09p14020.1_BnaDAR	AT1G63930	ROH1 from the Czech 'roh' meaning 'corner'
QTL.A09.1	A09	438541	9262792	8077030	8080316	A09p14030.1_BnaDAR	AT1G63940	MDAR6 monodehydroascorbate reductase 6
QTL.A09.1	A09	438541	9262792	8081210	8082264	A09p14040.1_BnaDAR	NO HIT	NA
QTL.A09.1	A09	438541	9262792	8084461	8087136	A09p14060.1_BnaDAR	AT1G63980	D111/G-patch domain-containing protein
QTL.A09.1	A09	438541	9262792	8091807	8093792	A09p14080.1_BnaDAR	AT1G64000	WRKY56, ATWRKY56 WRKY DNA-binding protein 56
QTL.A09.1	A09	438541	9262792	8099378	8100816	A09p14110.1_BnaDAR	AT1G64090	RTNLB3 Reticulan like protein B3
QTL.A09.1	A09	438541	9262792	8111737	8112593	A09p14140.1_BnaDAR	AT1G64160	Disease resistance-responsive (dirigent-like protein) family protein
QTL.A09.1	A09	438541	9262792	8120494	8122915	A09p14160.1_BnaDAR	AT1G64180	intracellular protein transport protein USO1-related
QTL.A09.1	A09	438541	9262792	8123028	8123674	A09p14170.1_BnaDAR	AT1G64185	Lactoylglutathione lyase / glyoxalase I family protein
QTL.A09.1	A09	438541	9262792	8126832	8129780	A09p14190.1_BnaDAR	AT1G64230	UBC28 ubiquitin-conjugating enzyme 28
QTL.A09.1	A09	438541	9262792	8130089	8130367	A09p14200.1_BnaDAR	AT1G64235	Bifunctional inhibitor/lipid-transfer protein/seed storage 2S albumin superfamily protein
QTL.A09.1	A09	438541	9262792	8130748	8131050	A09p14210.1_BnaDAR	AT1G64235	Bifunctional inhibitor/lipid-transfer protein/seed storage 2S albumin superfamily protein
QTL.A09.1	A09	438541	9262792	8140105	8142051	A09p14240.1_BnaDAR	NO HIT	NA
QTL.A09.1	A09	438541	9262792	8145939	8151394	A09p14250.1_BnaDAR	AT1G64300	Protein kinase family protein
QTL.A09.1	A09	438541	9262792	8167006	8168093	A09p14260.1_BnaDAR	AT1G64340	unknown protein; BEST Arabidopsis thaliana protein match is: unknown protein (TAIR:AT5G41810.1); Has 30201 Blast hits to 17322 proteins in 780 species: Archae - 12; Bacteria - 1396; Metazoa - 17338; Fungi - 3422; Plants - 5037; Viruses - 0; Other Eukaryotes - 2996 (source: NCBI BLink).
QTL.A09.1	A09	438541	9262792	8169361	8169525	A09p14270.1_BnaDAR	NO HIT	NA
QTL.A09.1	A09	438541	9262792	8169686	8170100	A09p14280.1_BnaDAR	NO HIT	NA
QTL.A09.1	A09	438541	9262792	8180483	8181457	A09p14290.1_BnaDAR	AT1G64355	unknown protein; FUNCTIONS IN: molecular_function unknown; INVOLVED IN: biological_process unknown; LOCATED IN: chloroplast; EXPRESSED IN: 23 plant structures; EXPRESSED DURING: 13 growth stages; CONTAINS InterPro DOMAIN/s: Protein of unknown function DUF3593 (InterPro:IPR021995); Has 35333 Blast hits to 34131 proteins in 2444 species: Archae - 798; Bacteria - 22429; Metazoa - 974; Fungi - 991; P…
QTL.A09.1	A09	438541	9262792	8182328	8182604	A09p14300.1_BnaDAR	NO HIT	NA
QTL.A09.1	A09	438541	9262792	8184352	8185150	A09p14310.1_BnaDAR	AT1G64370	unknown protein; Has 773 Blast hits to 375 proteins in 118 species: Archae - 0; Bacteria - 97; Metazoa - 421; Fungi - 108; Plants - 31; Viruses - 0; Other Eukaryotes - 116 (source: NCBI BLink).
QTL.A09.1	A09	438541	9262792	8209743	8211468	A09p14330.1_BnaDAR	AT1G64385	unknown protein; FUNCTIONS IN: molecular_function unknown; INVOLVED IN: biological_process unknown; LOCATED IN: endomembrane system; Has 66 Blast hits to 66 proteins in 21 species: Archae - 0; Bacteria - 0; Metazoa - 6; Fungi - 4; Plants - 51; Viruses - 0; Other Eukaryotes - 5 (source: NCBI BLink).
QTL.A09.1	A09	438541	9262792	8224814	8228713	A09p14340.1_BnaDAR	AT1G64390	AtGH9C2, GH9C2 glycosyl hydrolase 9C2
QTL.A09.1	A09	438541	9262792	8245117	8245806	A09p14360.1_BnaDAR	AT1G64405	unknown protein; Has 13 Blast hits to 13 proteins in 7 species: Archae - 0; Bacteria - 0; Metazoa - 0; Fungi - 0; Plants - 13; Viruses - 0; Other Eukaryotes - 0 (source: NCBI BLink).
QTL.A09.1	A09	438541	9262792	8257149	8258592	A09p14400.1_BnaDAR	AT1G64520	RPN12a regulatory particle non-ATPase 12A
QTL.A09.1	A09	438541	9262792	8265199	8267526	A09p14410.1_BnaDAR	AT1G64590	NAD(P)-binding Rossmann-fold superfamily protein
QTL.A09.1	A09	438541	9262792	8280199	8280667	A09p14440.1_BnaDAR	NO HIT	NA
QTL.A09.1	A09	438541	9262792	8307173	8309716	A09p14450.1_BnaDAR	AT1G64625	Serine/threonine-protein kinase WNK (With No Lysine)-related
QTL.A09.1	A09	438541	9262792	8340451	8341437	A09p14490.1_BnaDAR	AT1G64640	ENODL8, AtENODL8 early nodulin-like protein 8
QTL.A09.1	A09	438541	9262792	8366434	8367942	A09p14510.1_BnaDAR	AT5G42000	ORMDL family protein
QTL.A09.1	A09	438541	9262792	8395414	8398961	A09p14530.1_BnaDAR	AT1G58030	CAT2 cationic amino acid transporter 2
QTL.A09.1	A09	438541	9262792	8408567	8409817	A09p14550.1_BnaDAR	NO HIT	NA
QTL.A09.1	A09	438541	9262792	8410659	8412176	A09p14560.1_BnaDAR	AT1G64580	Pentatricopeptide repeat (PPR) superfamily protein
QTL.A09.1	A09	438541	9262792	8428262	8428940	A09p14600.1_BnaDAR	NO HIT	NA
QTL.A09.1	A09	438541	9262792	8447623	8448794	A09p14650.1_BnaDAR	AT1G64510	Translation elongation factor EF1B/ribosomal protein S6 family protein
QTL.A09.1	A09	438541	9262792	8455014	8457126	A09p14680.1_BnaDAR	AT1G64460	Protein kinase superfamily protein
QTL.A09.1	A09	438541	9262792	8457742	8458938	A09p14690.1_BnaDAR	AT1G64450	Glycine-rich protein family
QTL.A09.1	A09	438541	9262792	8520611	8521528	A09p14740.1_BnaDAR	AT1G64380	Integrase-type DNA-binding superfamily protein
QTL.A09.1	A09	438541	9262792	8530477	8531883	A09p14770.1_BnaDAR	NO HIT	NA
QTL.A09.1	A09	438541	9262792	8533692	8534055	A09p14780.1_BnaDAR	NO HIT	NA
QTL.A09.1	A09	438541	9262792	8551239	8552647	A09p14810.1_BnaDAR	NO HIT	NA
QTL.A09.1	A09	438541	9262792	8566167	8566769	A09p14850.1_BnaDAR	AT3G04320	Kunitz family trypsin and protease inhibitor protein
QTL.A09.1	A09	438541	9262792	8574731	8575151	A09p14890.1_BnaDAR	AT1G64220	TOM7-2 translocase of outer membrane 7 kDa subunit 2
QTL.A09.1	A09	438541	9262792	8578254	8579925	A09p14910.1_BnaDAR	AT1G64200	VHA-E3 vacuolar H+-ATPase subunit E isoform 3
QTL.A09.1	A09	438541	9262792	8582201	8582655	A09p14920.1_BnaDAR	AT1G64195	Defensin-like (DEFL) family protein
QTL.A09.1	A09	438541	9262792	8586057	8589230	A09p14940.1_BnaDAR	AT1G64150	Uncharacterized protein family (UPF0016)
QTL.A09.1	A09	438541	9262792	8591710	8594925	A09p14950.1_BnaDAR	AT1G64140	BEST Arabidopsis thaliana protein match is: loricrin-related (TAIR:AT5G64550.1); Has 3596 Blast hits to 2004 proteins in 150 species: Archae - 0; Bacteria - 54; Metazoa - 1597; Fungi - 38; Plants - 513; Viruses - 9; Other Eukaryotes - 1385 (source: NCBI BLink).
QTL.A09.1	A09	438541	9262792	8597701	8602017	A09p14960.1_BnaDAR	AT1G64110	P-loop containing nucleoside triphosphate hydrolases superfamily protein
QTL.A09.1	A09	438541	9262792	8637698	8639022	A09p15010.1_BnaDAR	AT1G64080	unknown protein; FUNCTIONS IN: molecular_function unknown; INVOLVED IN: biological_process unknown; LOCATED IN: plasma membrane; BEST Arabidopsis thaliana protein match is: unknown protein (TAIR:AT5G52870.1); Has 1546 Blast hits to 738 proteins in 176 species: Archae - 0; Bacteria - 143; Metazoa - 278; Fungi - 131; Plants - 95; Viruses - 4; Other Eukaryotes - 895 (source: NCBI BLink).
QTL.A09.1	A09	438541	9262792	8676041	8680612	A09p15060.1_BnaDAR	AT5G26120	ATASD2, ASD2 alpha-L-arabinofuranosidase 2
QTL.A09.1	A09	438541	9262792	8681043	8684240	A09p15070.1_BnaDAR	NO HIT	NA
QTL.A09.1	A09	438541	9262792	8707325	8707606	A09p15100.1_BnaDAR	NO HIT	NA
QTL.A09.1	A09	438541	9262792	8708625	8709216	A09p15110.1_BnaDAR	AT1G62170	Serine protease inhibitor (SERPIN) family protein
QTL.A09.1	A09	438541	9262792	8709382	8709843	A09p15120.1_BnaDAR	AT1G64010	Serine protease inhibitor (SERPIN) family protein
QTL.A09.1	A09	438541	9262792	8717287	8718482	A09p15130.1_BnaDAR	AT1G62170	Serine protease inhibitor (SERPIN) family protein
QTL.A09.1	A09	438541	9262792	8734702	8736167	A09p15140.1_BnaDAR	AT1G62170	Serine protease inhibitor (SERPIN) family protein
QTL.A09.1	A09	438541	9262792	8746416	8747609	A09p15170.1_BnaDAR	AT1G63970	ISPF, MECPS isoprenoid F
QTL.A09.1	A09	438541	9262792	8748147	8749002	A09p15180.1_BnaDAR	NO HIT	NA
QTL.A09.1	A09	438541	9262792	8757030	8758945	A09p15190.1_BnaDAR	AT1G63910	AtMYB103, MYB103 myb domain protein 103
QTL.A09.1	A09	438541	9262792	8763094	8763498	A09p15200.1_BnaDAR	NO HIT	NA
QTL.A09.1	A09	438541	9262792	8767113	8773035	A09p15210.1_BnaDAR	AT1G63880	Disease resistance protein (TIR-NBS-LRR class) family
QTL.A09.1	A09	438541	9262792	8777884	8781456	A09p15220.1_BnaDAR	AT1G63860	Disease resistance protein (TIR-NBS-LRR class) family
QTL.A09.1	A09	438541	9262792	8802321	8803227	A09p15250.1_BnaDAR	AT1G63840	RING/U-box superfamily protein
QTL.A09.1	A09	438541	9262792	8811010	8814166	A09p15290.1_BnaDAR	NO HIT	NA
QTL.A09.1	A09	438541	9262792	8815573	8817218	A09p15300.1_BnaDAR	AT1G63820	CCT motif family protein
QTL.A09.1	A09	438541	9262792	8832869	8835064	A09p15310.1_BnaDAR	AT1G63780	IMP4 Ribosomal RNA processing Brix domain protein
QTL.A09.1	A09	438541	9262792	8858126	8858585	A09p15330.1_BnaDAR	NO HIT	NA
QTL.A09.1	A09	438541	9262792	8866713	8871277	A09p15340.1_BnaDAR	AT1G63700	EMB71, YDA, MAPKKK4 Protein kinase superfamily protein
QTL.A09.1	A09	438541	9262792	8909031	8911869	A09p15370.1_BnaDAR	NO HIT	NA
QTL.A09.1	A09	438541	9262792	8913833	8915826	A09p15380.1_BnaDAR	AT1G63670	Protein of unknown function (DUF3741)
QTL.A09.1	A09	438541	9262792	8919681	8922163	A09p15390.1_BnaDAR	AT1G63660	GMP synthase (glutamine-hydrolyzing), putative / glutamine amidotransferase, putative
QTL.A09.1	A09	438541	9262792	8952396	8958206	A09p15410.1_BnaDAR	AT1G63640	P-loop nucleoside triphosphate hydrolases superfamily protein with CH (Calponin Homology) domain
QTL.A09.1	A09	438541	9262792	8958239	8958490	A09p15420.1_BnaDAR	NO HIT	NA
QTL.A09.1	A09	438541	9262792	8958542	8959259	A09p15430.1_BnaDAR	NO HIT	NA
QTL.A09.1	A09	438541	9262792	8966852	8967159	A09p15460.1_BnaDAR	AT1G63522	Defensin-like (DEFL) family protein
QTL.A09.1	A09	438541	9262792	8981780	8983705	A09p15490.1_BnaDAR	AT1G63470	AT hook motif DNA-binding family protein
QTL.A09.1	A09	438541	9262792	8997076	8998176	A09p15510.1_BnaDAR	AT1G63410	Protein of unknown function (DUF567)
QTL.A09.1	A09	438541	9262792	9011290	9012070	A09p15530.1_BnaDAR	AT1G63310	unknown protein; BEST Arabidopsis thaliana protein match is: unknown protein (TAIR:AT2G20362.1); Has 78 Blast hits to 77 proteins in 11 species: Archae - 0; Bacteria - 0; Metazoa - 0; Fungi - 0; Plants - 78; Viruses - 0; Other Eukaryotes - 0 (source: NCBI BLink).
QTL.A09.1	A09	438541	9262792	9013241	9014072	A09p15540.1_BnaDAR	AT1G63270	ATNAP10, NAP10 non-intrinsic ABC protein 10
QTL.A09.1	A09	438541	9262792	9015699	9018753	A09p15550.1_BnaDAR	AT1G63250	DEA(D/H)-box RNA helicase family protein
QTL.A09.1	A09	438541	9262792	9019990	9023600	A09p15560.1_BnaDAR	AT4G00930	CIP4.1 COP1-interacting protein 4.1
QTL.A09.1	A09	438541	9262792	9023977	9026754	A09p15570.1_BnaDAR	AT2G19940	oxidoreductases, acting on the aldehyde or oxo group of donors, NAD or NADP as acceptor;copper ion binding
QTL.A09.1	A09	438541	9262792	9028668	9028922	A09p15580.1_BnaDAR	AT1G63245	CLE14 CLAVATA3/ESR-RELATED 14
QTL.A09.1	A09	438541	9262792	9032600	9034720	A09p15590.1_BnaDAR	AT1G63240	unknown protein; Has 460 Blast hits to 413 proteins in 106 species: Archae - 5; Bacteria - 12; Metazoa - 152; Fungi - 46; Plants - 43; Viruses - 2; Other Eukaryotes - 200 (source: NCBI BLink).
QTL.A09.1	A09	438541	9262792	9040432	9041201	A09p15620.1_BnaDAR	AT2G37435	Cystatin/monellin superfamily protein
QTL.A09.1	A09	438541	9262792	9050839	9051957	A09p15630.1_BnaDAR	AT2G37435	Cystatin/monellin superfamily protein
QTL.A09.1	A09	438541	9262792	9091027	9092704	A09p15670.1_BnaDAR	AT1G63120	ATRBL2, RBL2 RHOMBOID-like 2
QTL.A09.1	A09	438541	9262792	9099139	9101076	A09p15690.1_BnaDAR	AT1G63100	GRAS family transcription factor
QTL.A09.1	A09	438541	9262792	9129745	9131157	A09p15700.1_BnaDAR	AT1G63090	AtPP2-A11, PP2-A11 phloem protein 2-A11
QTL.A09.1	A09	438541	9262792	9138654	9140941	A09p15710.1_BnaDAR	AT1G12640	MBOAT (membrane bound O-acyl transferase) family protein
QTL.A09.1	A09	438541	9262792	9168553	9172699	A09p15730.1_BnaDAR	AT1G63010	Major Facilitator Superfamily with SPX (SYG1/Pho81/XPR1) domain-containing protein
QTL.A09.1	A09	438541	9262792	9239502	9240204	A09p15840.1_BnaDAR	NO HIT	NA
QTL.A09.1	A09	438541	9262792	9253286	9255166	A09p15860.1_BnaDAR	AT1G62960	ACS10 ACC synthase 10
QTL.A09.1	A09	438541	9262792	9255287	9261734	A09p15870.1_BnaDAR	AT1G62935	unknown protein; FUNCTIONS IN: molecular_function unknown; INVOLVED IN: biological_process unknown; LOCATED IN: endomembrane system; Has 45 Blast hits to 45 proteins in 13 species: Archae - 0; Bacteria - 2; Metazoa - 6; Fungi - 0; Plants - 8; Viruses - 0; Other Eukaryotes - 29 (source: NCBI BLink).
QTL.A10.1	A10	11869498	13859931	11874957	11877925	A10p14510.1_BnaDAR	AT5G57150	basic helix-loop-helix (bHLH) DNA-binding superfamily protein
QTL.A10.1	A10	11869498	13859931	11887887	11888719	A10p14530.1_BnaDAR	NO HIT	NA
QTL.A10.1	A10	11869498	13859931	11888724	11890267	A10p14540.1_BnaDAR	AT1G64260	MuDR family transposase
QTL.A10.1	A10	11869498	13859931	11890827	11893350	A10p14550.1_BnaDAR	AT5G56680	SYNC1, EMB2755, SYNC1 ARATH Class II aminoacyl-tRNA and biotin synthetases superfamily protein
QTL.A10.1	A10	11869498	13859931	11908788	11910798	A10p14570.1_BnaDAR	AT5G57180	CIA2 chloroplast import apparatus 2
QTL.A10.1	A10	11869498	13859931	11919453	11922389	A10p14590.1_BnaDAR	AT5G57200	ENTH/ANTH/VHS superfamily protein
QTL.A10.1	A10	11869498	13859931	11952197	11954630	A10p14630.1_BnaDAR	AT5G57220	CYP81F2 cytochrome P450, family 81, subfamily F, polypeptide 2
QTL.A10.1	A10	11869498	13859931	11958577	11960130	A10p14640.1_BnaDAR	AT5G57230	Thioredoxin superfamily protein
QTL.A10.1	A10	11869498	13859931	11973734	11975560	A10p14690.1_BnaDAR	AT5G57240	ORP4C OSBP(oxysterol binding protein)-related protein 4C
QTL.A10.1	A10	11869498	13859931	11984655	11985970	A10p14710.1_BnaDAR	NO HIT	NA
QTL.A10.1	A10	11869498	13859931	11991870	11996608	A10p14740.1_BnaDAR	AT5G57320	VLN5 villin, putative
QTL.A10.1	A10	11869498	13859931	11998454	12001037	A10p14760.1_BnaDAR	AT5G57330	Galactose mutarotase-like superfamily protein
QTL.A10.1	A10	11869498	13859931	12002489	12002797	A10p14770.1_BnaDAR	NO HIT	NA
QTL.A10.1	A10	11869498	13859931	12004965	12005256	A10p14780.1_BnaDAR	NO HIT	NA
QTL.A10.1	A10	11869498	13859931	12008313	12010568	A10p14790.1_BnaDAR	NO HIT	NA
QTL.A10.1	A10	11869498	13859931	12010563	12011682	A10p14800.1_BnaDAR	AT5G57340	unknown protein; Has 35333 Blast hits to 34131 proteins in 2444 species: Archae - 798; Bacteria - 22429; Metazoa - 974; Fungi - 991; Plants - 531; Viruses - 0; Other Eukaryotes - 9610 (source: NCBI BLink).
QTL.A10.1	A10	11869498	13859931	12019551	12020461	A10p14820.1_BnaDAR	NO HIT	NA
QTL.A10.1	A10	11869498	13859931	12034466	12035473	A10p14850.1_BnaDAR	AT5G57370	unknown protein; CONTAINS InterPro DOMAIN/s: Protein of unknown function DUF1777 (InterPro:IPR013957); Has 30201 Blast hits to 17322 proteins in 780 species: Archae - 12; Bacteria - 1396; Metazoa - 17338; Fungi - 3422; Plants - 5037; Viruses - 0; Other Eukaryotes - 2996 (source: NCBI BLink).
QTL.A10.1	A10	11869498	13859931	12053180	12054223	A10p14870.1_BnaDAR	AT5G57420	IAA33 indole-3-acetic acid inducible 33
QTL.A10.1	A10	11869498	13859931	12056705	12058881	A10p14890.1_BnaDAR	AT5G57460	unknown protein; FUNCTIONS IN: molecular_function unknown; INVOLVED IN: biological_process unknown; LOCATED IN: plasma membrane, chloroplast; EXPRESSED IN: 23 plant structures; EXPRESSED DURING: 13 growth stages; Has 166 Blast hits to 166 proteins in 41 species: Archae - 0; Bacteria - 0; Metazoa - 112; Fungi - 4; Plants - 36; Viruses - 0; Other Eukaryotes - 14 (source: NCBI BLink).
QTL.A10.1	A10	11869498	13859931	12100241	12102136	A10p14970.1_BnaDAR	AT5G01620	TBL35 TRICHOME BIREFRINGENCE-LIKE 35
QTL.A10.1	A10	11869498	13859931	12152630	12153748	A10p15030.1_BnaDAR	NO HIT	NA
QTL.A10.1	A10	11869498	13859931	12170700	12171326	A10p15050.1_BnaDAR	AT5G57640	GCK domain-containing protein
QTL.A10.1	A10	11869498	13859931	12172659	12175894	A10p15060.1_BnaDAR	AT5G57655	xylose isomerase family protein
QTL.A10.1	A10	11869498	13859931	12196499	12197979	A10p15070.1_BnaDAR	AT5G57660	ATCOL5, COL5 CONSTANS-like 5
QTL.A10.1	A10	11869498	13859931	12236258	12237254	A10p15090.1_BnaDAR	NO HIT	NA
QTL.A10.1	A10	11869498	13859931	12244515	12247602	A10p15100.1_BnaDAR	AT5G57710	Double Clp-N motif-containing P-loop nucleoside triphosphate hydrolases superfamily protein
QTL.A10.1	A10	11869498	13859931	12264977	12265205	A10p15130.1_BnaDAR	NO HIT	NA
QTL.A10.1	A10	11869498	13859931	12295382	12298609	A10p15180.1_BnaDAR	AT5G57800	FLP1, YRE, CER3, WAX2 Fatty acid hydroxylase superfamily
QTL.A10.1	A10	11869498	13859931	12302320	12302884	A10p15200.1_BnaDAR	AT5G57820	zinc ion binding
QTL.A10.1	A10	11869498	13859931	12307890	12308094	A10p15230.1_BnaDAR	NO HIT	NA
QTL.A10.1	A10	11869498	13859931	12310028	12312969	A10p15240.1_BnaDAR	AT5G57880	MPS1, ATPRD2, PRD2 multipolar spindle 1
QTL.A10.1	A10	11869498	13859931	12312768	12313028	A10p15250.1_BnaDAR	NO HIT	NA
QTL.A10.1	A10	11869498	13859931	12321912	12323961	A10p15290.1_BnaDAR	NO HIT	NA
QTL.A10.1	A10	11869498	13859931	12329050	12330276	A10p15300.1_BnaDAR	NO HIT	NA
QTL.A10.1	A10	11869498	13859931	12333024	12334562	A10p15310.1_BnaDAR	NO HIT	NA
QTL.A10.1	A10	11869498	13859931	12346077	12348396	A10p15320.1_BnaDAR	AT5G58950	Protein kinase superfamily protein
QTL.A10.1	A10	11869498	13859931	12348886	12350596	A10p15330.1_BnaDAR	AT3G01310	Phosphoglycerate mutase-like family protein
QTL.A10.1	A10	11869498	13859931	12357799	12359340	A10p15350.1_BnaDAR	AT5G58930	Protein of unknown function (DUF740)
QTL.A10.1	A10	11869498	13859931	12365896	12368649	A10p15370.1_BnaDAR	AT5G58910	LAC16 laccase 16
QTL.A10.1	A10	11869498	13859931	12371582	12371710	A10p15380.1_BnaDAR	NO HIT	NA
QTL.A10.1	A10	11869498	13859931	12371848	12372033	A10p15390.1_BnaDAR	NO HIT	NA
QTL.A10.1	A10	11869498	13859931	12375143	12376486	A10p15400.1_BnaDAR	AT5G58900	Homeodomain-like transcriptional regulator
QTL.A10.1	A10	11869498	13859931	12385981	12387629	A10p15430.1_BnaDAR	AT2G42480	TRAF-like family protein
QTL.A10.1	A10	11869498	13859931	12393522	12395169	A10p15450.1_BnaDAR	AT2G42480	TRAF-like family protein
QTL.A10.1	A10	11869498	13859931	12397332	12400981	A10p15460.1_BnaDAR	AT3G47060	ftsh7 FTSH protease 7
QTL.A10.1	A10	11869498	13859931	12430367	12430863	A10p15490.1_BnaDAR	NO HIT	NA
QTL.A10.1	A10	11869498	13859931	12432696	12434420	A10p15500.1_BnaDAR	AT5G58784	Undecaprenyl pyrophosphate synthetase family protein
QTL.A10.1	A10	11869498	13859931	12440016	12441508	A10p15530.1_BnaDAR	AT5G58740	HSP20-like chaperones superfamily protein
QTL.A10.1	A10	11869498	13859931	12441941	12443816	A10p15540.1_BnaDAR	AT5G58730	pfkB-like carbohydrate kinase family protein
QTL.A10.1	A10	11869498	13859931	12446664	12449382	A10p15560.1_BnaDAR	AT5G58700	ATPLC4, PLC4 phosphatidylinositol-speciwc phospholipase C4
QTL.A10.1	A10	11869498	13859931	12450109	12452853	A10p15570.1_BnaDAR	AT5G58690	ATPLC5, PLC5 phosphatidylinositol-speciwc phospholipase C5
QTL.A10.1	A10	11869498	13859931	12452854	12453783	A10p15580.1_BnaDAR	NO HIT	NA
QTL.A10.1	A10	11869498	13859931	12460878	12463603	A10p15590.1_BnaDAR	AT5G58670	ATPLC1, ATPLC, PLC1 phospholipase C1
QTL.A10.1	A10	11869498	13859931	12469963	12470628	A10p15610.1_BnaDAR	NO HIT	NA
QTL.A10.1	A10	11869498	13859931	12475254	12476407	A10p15630.1_BnaDAR	AT5G58630	unknown protein; Has 1807 Blast hits to 1807 proteins in 277 species: Archae - 0; Bacteria - 0; Metazoa - 736; Fungi - 347; Plants - 385; Viruses - 0; Other Eukaryotes - 339 (source: NCBI BLink).
QTL.A10.1	A10	11869498	13859931	12482136	12489359	A10p15650.1_BnaDAR	AT5G58600	PMR5 Plant protein of unknown function (DUF828)
QTL.A10.1	A10	11869498	13859931	12496370	12497131	A10p15660.1_BnaDAR	NO HIT	NA
QTL.A10.1	A10	11869498	13859931	12505197	12508758	A10p15670.1_BnaDAR	AT5G55090	MAPKKK15 mitogen-activated protein kinase kinase kinase 15
QTL.A10.1	A10	11869498	13859931	12509393	12509800	A10p15680.1_BnaDAR	AT5G39493	Plant self-incompatibility protein S1 family
QTL.A10.1	A10	11869498	13859931	12516590	12517537	A10p15690.1_BnaDAR	AT5G58580	ATL63, TL63 TOXICOS EN LEVADURA 63
QTL.A10.1	A10	11869498	13859931	12524661	12526530	A10p15700.1_BnaDAR	NO HIT	NA
QTL.A10.1	A10	11869498	13859931	12537521	12540996	A10p15720.1_BnaDAR	AT5G58550	EOL2 ETO1-like 2
QTL.A10.1	A10	11869498	13859931	12557420	12580307	A10p15750.1_BnaDAR	AT5G58510	unknown protein; FUNCTIONS IN: molecular_function unknown; INVOLVED IN: biological_process unknown; LOCATED IN: chloroplast; EXPRESSED IN: 23 plant structures; EXPRESSED DURING: 14 growth stages; BEST Arabidopsis thaliana protein match is: unknown protein (TAIR:AT5G55060.2); Has 30201 Blast hits to 17322 proteins in 780 species: Archae - 12; Bacteria - 1396; Metazoa - 17338; Fungi - 3422; Plants …
QTL.A10.1	A10	11869498	13859931	12566256	12567010	A10p15760.1_BnaDAR	AT5G58500	LSH5 Protein of unknown function (DUF640)
QTL.A10.1	A10	11869498	13859931	12572642	12573205	A10p15780.1_BnaDAR	AT5G58500	LSH5 Protein of unknown function (DUF640)
QTL.A10.1	A10	11869498	13859931	12575956	12577520	A10p15800.1_BnaDAR	AT5G58480	O-Glycosyl hydrolases family 17 protein
QTL.A10.1	A10	11869498	13859931	12585068	12587838	A10p15810.1_BnaDAR	AT5G37060	ATCHX24, CHX24 cation/H+ exchanger 24
QTL.A10.1	A10	11869498	13859931	12588568	12589438	A10p15820.1_BnaDAR	AT5G37055	ATSWC6, SEF HIT-type Zinc finger family protein
QTL.A10.1	A10	11869498	13859931	12594715	12597400	A10p15840.1_BnaDAR	AT5G58440	SNX2a sorting nexin 2A
QTL.A10.1	A10	11869498	13859931	12611014	12613113	A10p15870.1_BnaDAR	AT5G58380	CIPK10, PKS2, SIP1, SNRK3.8 SOS3-interacting protein 1
QTL.A10.1	A10	11869498	13859931	12620154	12621182	A10p15900.1_BnaDAR	AT5G58360	ATOFP3, OFP3 ovate family protein 3
QTL.A10.1	A10	11869498	13859931	12626542	12628959	A10p15920.1_BnaDAR	AT5G58330	lactate/malate dehydrogenase family protein
QTL.A10.1	A10	11869498	13859931	12654209	12654538	A10p15960.1_BnaDAR	AT5G58260	oxidoreductases, acting on NADH or NADPH, quinone or similar compound as acceptor
QTL.A10.1	A10	11869498	13859931	12656111	12657038	A10p15980.1_BnaDAR	AT5G58240	FHIT FRAGILE HISTIDINE TRIAD
QTL.A10.1	A10	11869498	13859931	12658697	12659364	A10p16000.1_BnaDAR	AT5G55490	ATGEX1, GEX1 gamete expressed protein 1
QTL.A10.1	A10	11869498	13859931	12662815	12664396	A10p16020.1_BnaDAR	AT5G50250	CP31B chloroplast RNA-binding protein 31B
QTL.A10.1	A10	11869498	13859931	12667130	12668656	A10p16030.1_BnaDAR	AT5G58350	WNK4, ZIK2 with no lysine (K) kinase 4
QTL.A10.1	A10	11869498	13859931	12687105	12689751	A10p16060.1_BnaDAR	AT5G58130	ROS3 RNA-binding (RRM/RBD/RNP motifs) family protein
QTL.A10.1	A10	11869498	13859931	12698743	12701396	A10p16090.1_BnaDAR	AT5G58090	O-Glycosyl hydrolases family 17 protein
QTL.A10.1	A10	11869498	13859931	12703462	12704319	A10p16100.1_BnaDAR	AT5G58070	ATTIL, TIL temperature-induced lipocalin
QTL.A10.1	A10	11869498	13859931	12706693	12711517	A10p16120.1_BnaDAR	AT5G58170	SVL5 SHV3-like 5
QTL.A10.1	A10	11869498	13859931	12717106	12717738	A10p16140.1_BnaDAR	AT5G58030	Transport protein particle (TRAPP) component
QTL.A10.1	A10	11869498	13859931	12720534	12721866	A10p16160.1_BnaDAR	AT5G58010	LRL3 LJRHL1-like 3
QTL.A10.1	A10	11869498	13859931	12742115	12746320	A10p16190.1_BnaDAR	AT5G57990	UBP23 ubiquitin-specific protease 23
QTL.A10.1	A10	11869498	13859931	12750431	12750631	A10p16210.1_BnaDAR	NO HIT	NA
QTL.A10.1	A10	11869498	13859931	12754601	12757258	A10p16220.1_BnaDAR	AT5G58960	GIL1 Plant protein of unknown function (DUF641)
QTL.A10.1	A10	11869498	13859931	12768196	12770904	A10p16240.1_BnaDAR	NO HIT	NA
QTL.A10.1	A10	11869498	13859931	12789027	12789464	A10p16250.1_BnaDAR	NO HIT	NA
QTL.A10.1	A10	11869498	13859931	12792208	12793452	A10p16260.1_BnaDAR	AT5G59000	RING/FYVE/PHD zinc finger superfamily protein
QTL.A10.1	A10	11869498	13859931	12809883	12811982	A10p16290.1_BnaDAR	AT5G59260	Concanavalin A-like lectin protein kinase family protein
QTL.A10.1	A10	11869498	13859931	12839251	12841348	A10p16310.1_BnaDAR	AT5G59220	HAI1 highly ABA-induced PP2C gene 1
QTL.A10.1	A10	11869498	13859931	12842922	12847489	A10p16320.1_BnaDAR	AT5G59200	OTP80 Tetratricopeptide repeat (TPR)-like superfamily protein
QTL.A10.1	A10	11869498	13859931	12861840	12862937	A10p16360.1_BnaDAR	AT5G59140	BTB/POZ domain-containing protein
QTL.A10.1	A10	11869498	13859931	12866283	12869368	A10p16370.1_BnaDAR	AT5G58840	Subtilase family protein
QTL.A10.1	A10	11869498	13859931	12870001	12871323	A10p16380.1_BnaDAR	AT3G46850	Subtilase family protein
QTL.A10.1	A10	11869498	13859931	12873771	12874764	A10p16390.1_BnaDAR	AT5G59080	unknown protein; FUNCTIONS IN: molecular_function unknown; INVOLVED IN: response to oxidative stress; LOCATED IN: chloroplast; EXPRESSED IN: 18 plant structures; EXPRESSED DURING: 9 growth stages; BEST Arabidopsis thaliana protein match is: unknown protein (TAIR:AT3G46880.1); Has 1807 Blast hits to 1807 proteins in 277 species: Archae - 0; Bacteria - 0; Metazoa - 736; Fungi - 347; Plants - 385; V…
QTL.A10.1	A10	11869498	13859931	12876938	12877369	A10p16400.1_BnaDAR	AT4G33690	unknown protein; FUNCTIONS IN: molecular_function unknown; INVOLVED IN: biological_process unknown; LOCATED IN: chloroplast; EXPRESSED IN: pollen tube; Has 543 Blast hits to 512 proteins in 106 species: Archae - 0; Bacteria - 0; Metazoa - 281; Fungi - 54; Plants - 72; Viruses - 0; Other Eukaryotes - 136 (source: NCBI BLink).
QTL.A10.1	A10	11869498	13859931	12877581	12877781	A10p16410.1_BnaDAR	NO HIT	NA
QTL.A10.1	A10	11869498	13859931	12882288	12885566	A10p16430.1_BnaDAR	AT5G59050	unknown protein; Has 35333 Blast hits to 34131 proteins in 2444 species: Archae - 798; Bacteria - 22429; Metazoa - 974; Fungi - 991; Plants - 531; Viruses - 0; Other Eukaryotes - 9610 (source: NCBI BLink).
QTL.A10.1	A10	11869498	13859931	12899934	12901811	A10p16470.1_BnaDAR	AT5G59030	COPT1 copper transporter 1
QTL.A10.1	A10	11869498	13859931	12903935	12906707	A10p16480.1_BnaDAR	AT3G46740	TOC75-III, MAR1 translocon at the outer envelope membrane of chloroplasts 75-III
QTL.A10.1	A10	11869498	13859931	12913646	12914153	A10p16510.1_BnaDAR	AT5G59305	unknown protein; FUNCTIONS IN: molecular_function unknown; INVOLVED IN: biological_process unknown; LOCATED IN: endomembrane system; EXPRESSED IN: 8 plant structures; EXPRESSED DURING: F mature embryo stage, petal differentiation and expansion stage, E expanded cotyledon stage, D bilateral stage; Has 30201 Blast hits to 17322 proteins in 780 species: Archae - 12; Bacteria - 1396; Metazoa - 17338;…
QTL.A10.1	A10	11869498	13859931	12928200	12928504	A10p16540.1_BnaDAR	NO HIT	NA
QTL.A10.1	A10	11869498	13859931	12954843	12955731	A10p16560.1_BnaDAR	AT5G59350	unknown protein; FUNCTIONS IN: molecular_function unknown; INVOLVED IN: biological_process unknown; LOCATED IN: endomembrane system; EXPRESSED IN: 23 plant structures; EXPRESSED DURING: 13 growth stages; Has 1807 Blast hits to 1807 proteins in 277 species: Archae - 0; Bacteria - 0; Metazoa - 736; Fungi - 347; Plants - 385; Viruses - 0; Other Eukaryotes - 339 (source: NCBI BLink).
QTL.A10.1	A10	11869498	13859931	12971209	12972947	A10p16580.1_BnaDAR	AT5G59370	ACT4 actin 4
QTL.A10.1	A10	11869498	13859931	12976548	12978661	A10p16590.1_BnaDAR	AT5G59390	XH/XS domain-containing protein
QTL.A10.1	A10	11869498	13859931	12979353	12981144	A10p16600.1_BnaDAR	AT5G59400	FUNCTIONS IN: molecular_function unknown; INVOLVED IN: biological_process unknown; LOCATED IN: chloroplast; EXPRESSED IN: 23 plant structures; EXPRESSED DURING: 13 growth stages; BEST Arabidopsis thaliana protein match is: PGR5-like B (TAIR:AT4G11960.1); Has 30201 Blast hits to 17322 proteins in 780 species: Archae - 12; Bacteria - 1396; Metazoa - 17338; Fungi - 3422; Plants - 5037; Viruses - 0; …
QTL.A10.1	A10	11869498	13859931	12985477	12988560	A10p16620.1_BnaDAR	AT5G59420	ORP3C OSBP(oxysterol binding protein)-related protein 3C
QTL.A10.1	A10	11869498	13859931	12989558	12991793	A10p16630.1_BnaDAR	AT5G59420	ORP3C OSBP(oxysterol binding protein)-related protein 3C
QTL.A10.1	A10	11869498	13859931	12993001	12993770	A10p16640.1_BnaDAR	AT5G59420	ORP3C OSBP(oxysterol binding protein)-related protein 3C
QTL.A10.1	A10	11869498	13859931	12998722	13003056	A10p16650.1_BnaDAR	AT5G59440	ZEU1 P-loop containing nucleoside triphosphate hydrolases superfamily protein
QTL.A10.1	A10	11869498	13859931	13007286	13009262	A10p16670.1_BnaDAR	AT5G59450	GRAS family transcription factor
QTL.A10.1	A10	11869498	13859931	13019679	13021081	A10p16710.1_BnaDAR	AT5G59500	protein C-terminal S-isoprenylcysteine carboxyl O-methyltransferases
QTL.A10.1	A10	11869498	13859931	13023684	13024337	A10p16720.1_BnaDAR	AT5G59510	RTFL5, DVL18 ROTUNDIFOLIA like 5
QTL.A10.1	A10	11869498	13859931	13034787	13035663	A10p16770.1_BnaDAR	NO HIT	NA
QTL.A10.1	A10	11869498	13859931	13039577	13041289	A10p16800.1_BnaDAR	AT5G59610	Chaperone DnaJ-domain superfamily protein
QTL.A10.1	A10	11869498	13859931	13041529	13042608	A10p16810.1_BnaDAR	AT5G60110	APUM18, PUM18 pumilio 18
QTL.A10.1	A10	11869498	13859931	13050417	13051022	A10p16830.1_BnaDAR	AT5G59280	APUM16, PUM16 pumilio 16
QTL.A10.1	A10	11869498	13859931	13057531	13071152	A10p16840.1_BnaDAR	AT1G35850	APUM17, PUM17 pumilio 17
QTL.A10.1	A10	11869498	13859931	13072917	13074017	A10p16850.1_BnaDAR	AT5G60180	APUM19, PUM19 pumilio 19
QTL.A10.1	A10	11869498	13859931	13075274	13076329	A10p16860.1_BnaDAR	AT5G60180	APUM19, PUM19 pumilio 19
QTL.A10.1	A10	11869498	13859931	13078554	13084067	A10p16880.1_BnaDAR	AT5G59680	Leucine-rich repeat protein kinase family protein
QTL.A10.1	A10	11869498	13859931	13086016	13095773	A10p16890.1_BnaDAR	AT5G59680	Leucine-rich repeat protein kinase family protein
QTL.A10.1	A10	11869498	13859931	13102414	13116964	A10p16900.1_BnaDAR	AT3G46420	Leucine-rich repeat protein kinase family protein
QTL.A10.1	A10	11869498	13859931	13118059	13121622	A10p16920.1_BnaDAR	AT5G59700	Protein kinase superfamily protein
QTL.A10.1	A10	11869498	13859931	13129917	13131408	A10p16940.1_BnaDAR	AT5G59710	VIP2, AtVIP2 VIRE2 interacting protein 2
QTL.A10.1	A10	11869498	13859931	13132406	13132888	A10p16950.1_BnaDAR	AT5G59720	HSP18.2 heat shock protein 18.2
QTL.A10.1	A10	11869498	13859931	13154334	13156287	A10p16990.1_BnaDAR	NO HIT	NA
QTL.A10.1	A10	11869498	13859931	13186037	13187864	A10p17020.1_BnaDAR	AT5G59790	Domain of unknown function (DUF966)
QTL.A10.1	A10	11869498	13859931	13190217	13191226	A10p17030.1_BnaDAR	NO HIT	NA
QTL.A10.1	A10	11869498	13859931	13191847	13193866	A10p17040.1_BnaDAR	AT5G44340	TUB4 tubulin beta chain 4
QTL.A10.1	A10	11869498	13859931	13197707	13199017	A10p17070.1_BnaDAR	AT4G04940	transducin family protein / WD-40 repeat family protein
QTL.A10.1	A10	11869498	13859931	13202280	13203121	A10p17080.1_BnaDAR	AT5G59820	RHL41, ZAT12 C2H2-type zinc finger family protein
QTL.A10.1	A10	11869498	13859931	13208971	13209723	A10p17100.1_BnaDAR	AT5G59845	Gibberellin-regulated family protein
QTL.A10.1	A10	11869498	13859931	13215198	13215566	A10p17110.1_BnaDAR	AT5G59845	Gibberellin-regulated family protein
QTL.A10.1	A10	11869498	13859931	13222147	13223260	A10p17120.1_BnaDAR	AT5G59880	ADF3 actin depolymerizing factor 3
QTL.A10.1	A10	11869498	13859931	13227197	13228113	A10p17140.1_BnaDAR	AT5G59910	HTB4 Histone superfamily protein
QTL.A10.1	A10	11869498	13859931	13228799	13229436	A10p17150.1_BnaDAR	NO HIT	NA
QTL.A10.1	A10	11869498	13859931	13230836	13232494	A10p17160.1_BnaDAR	AT5G59950	RNA-binding (RRM/RBD/RNP motifs) family protein
QTL.A10.1	A10	11869498	13859931	13232547	13235567	A10p17170.1_BnaDAR	NO HIT	NA
QTL.A10.1	A10	11869498	13859931	13239485	13241789	A10p17190.1_BnaDAR	AT5G59980	Polymerase/histidinol phosphatase-like
QTL.A10.1	A10	11869498	13859931	13273497	13276844	A10p17210.1_BnaDAR	AT5G60020	LAC17, ATLAC17 laccase 17
QTL.A10.1	A10	11869498	13859931	13280141	13284905	A10p17220.1_BnaDAR	AT2G19910	RNA-dependent RNA polymerase family protein
QTL.A10.1	A10	11869498	13859931	13291545	13297340	A10p17250.1_BnaDAR	AT5G60110	APUM18, PUM18 pumilio 18
QTL.A10.1	A10	11869498	13859931	13300025	13300330	A10p17260.1_BnaDAR	NO HIT	NA
QTL.A10.1	A10	11869498	13859931	13304697	13307950	A10p17270.1_BnaDAR	AT5G60120	TOE2 target of early activation tagged (EAT) 2
QTL.A10.1	A10	11869498	13859931	13312688	13317955	A10p17300.1_BnaDAR	AT5G60150	unknown protein; Has 1807 Blast hits to 1807 proteins in 277 species: Archae - 0; Bacteria - 0; Metazoa - 736; Fungi - 347; Plants - 385; Viruses - 0; Other Eukaryotes - 339 (source: NCBI BLink).
QTL.A10.1	A10	11869498	13859931	13331288	13332413	A10p17340.1_BnaDAR	AT5G60190	Cysteine proteinases superfamily protein
QTL.A10.1	A10	11869498	13859931	13343607	13344778	A10p17350.1_BnaDAR	AT5G60200	TMO6 TARGET OF MONOPTEROS 6
QTL.A10.1	A10	11869498	13859931	13351891	13355240	A10p17370.1_BnaDAR	AT5G60250	zinc finger (C3HC4-type RING finger) family protein
QTL.A10.1	A10	11869498	13859931	13356517	13359363	A10p17380.1_BnaDAR	AT5G60250	zinc finger (C3HC4-type RING finger) family protein
QTL.A10.1	A10	11869498	13859931	13360279	13363386	A10p17390.1_BnaDAR	AT5G60270	Concanavalin A-like lectin protein kinase family protein
QTL.A10.1	A10	11869498	13859931	13364653	13366255	A10p17400.1_BnaDAR	NO HIT	NA
QTL.A10.1	A10	11869498	13859931	13384375	13386372	A10p17420.1_BnaDAR	AT5G60270	Concanavalin A-like lectin protein kinase family protein
QTL.A10.1	A10	11869498	13859931	13387867	13389977	A10p17430.1_BnaDAR	AT5G60270	Concanavalin A-like lectin protein kinase family protein
QTL.A10.1	A10	11869498	13859931	13390740	13392740	A10p17440.1_BnaDAR	AT5G60280	Concanavalin A-like lectin protein kinase family protein
QTL.A10.1	A10	11869498	13859931	13394450	13396897	A10p17450.1_BnaDAR	AT5G60300	Concanavalin A-like lectin protein kinase family protein
QTL.A10.1	A10	11869498	13859931	13397400	13397871	A10p17460.1_BnaDAR	NO HIT	NA
QTL.A10.1	A10	11869498	13859931	13398159	13398797	A10p17470.1_BnaDAR	AT5G60310	Concanavalin A-like lectin protein kinase family protein
QTL.A10.1	A10	11869498	13859931	13402238	13404876	A10p17490.1_BnaDAR	AT1G12290	Disease resistance protein (CC-NBS-LRR class) family
QTL.A10.1	A10	11869498	13859931	13406547	13408622	A10p17500.1_BnaDAR	AT5G60300	Concanavalin A-like lectin protein kinase family protein
QTL.A10.1	A10	11869498	13859931	13409575	13415958	A10p17510.1_BnaDAR	AT5G60300	Concanavalin A-like lectin protein kinase family protein
QTL.A10.1	A10	11869498	13859931	13422717	13423967	A10p17520.1_BnaDAR	AT5G60300	Concanavalin A-like lectin protein kinase family protein
QTL.A10.1	A10	11869498	13859931	13426180	13427144	A10p17530.1_BnaDAR	AT5G60300	Concanavalin A-like lectin protein kinase family protein
QTL.A10.1	A10	11869498	13859931	13428486	13430681	A10p17540.1_BnaDAR	AT5G60310	Concanavalin A-like lectin protein kinase family protein
QTL.A10.1	A10	11869498	13859931	13435851	13436110	A10p17570.1_BnaDAR	NO HIT	NA
QTL.A10.1	A10	11869498	13859931	13436261	13436536	A10p17580.1_BnaDAR	AT3G01310	Phosphoglycerate mutase-like family protein
QTL.A10.1	A10	11869498	13859931	13446309	13448545	A10p17590.1_BnaDAR	AT5G60360	AALP, ALP aleurain-like protease
QTL.A10.1	A10	11869498	13859931	13460997	13462722	A10p17610.1_BnaDAR	AT5G60390	GTP binding Elongation factor Tu family protein
QTL.A10.1	A10	11869498	13859931	13474512	13479933	A10p17640.1_BnaDAR	AT5G60410	ATSIZ1, SIZ1 DNA-binding protein with MIZ/SP-RING zinc finger, PHD-finger and SAP domain
QTL.A10.1	A10	11869498	13859931	13484686	13485869	A10p17650.1_BnaDAR	AT5G60440	AGL62 AGAMOUS-like 62
QTL.A10.1	A10	11869498	13859931	13505476	13506291	A10p17680.1_BnaDAR	AT5G60510	Undecaprenyl pyrophosphate synthetase family protein
QTL.A10.1	A10	11869498	13859931	13507521	13508336	A10p17690.1_BnaDAR	AT5G60510	Undecaprenyl pyrophosphate synthetase family protein
QTL.A10.1	A10	11869498	13859931	13520536	13523279	A10p17740.1_BnaDAR	AT5G60550	GRIK2, ATSNAK1 geminivirus rep interacting kinase 2
QTL.A10.1	A10	11869498	13859931	13523716	13524299	A10p17750.1_BnaDAR	AT2G31530	EMB2289, SCY2 SecY protein transport family protein
QTL.A10.1	A10	11869498	13859931	13525521	13527530	A10p17760.1_BnaDAR	AT5G60570	Galactose oxidase/kelch repeat superfamily protein
QTL.A10.1	A10	11869498	13859931	13538300	13540846	A10p17770.1_BnaDAR	AT5G60580	RING/U-box superfamily protein
QTL.A10.1	A10	11869498	13859931	13541408	13543362	A10p17780.1_BnaDAR	AT5G60590	DHBP synthase RibB-like alpha/beta domain
QTL.A10.1	A10	11869498	13859931	13543990	13548435	A10p17790.1_BnaDAR	AT5G60600	GCPE, ISPG, CSB3, CLB4, HDS 4-hydroxy-3-methylbut-2-enyl diphosphate synthase
QTL.A10.1	A10	11869498	13859931	13553761	13555962	A10p17810.1_BnaDAR	AT4G08840	APUM11, PUM11 pumilio 11
QTL.A10.1	A10	11869498	13859931	13562243	13566409	A10p17830.1_BnaDAR	AT5G60620	GPAT9 glycerol-3-phosphate acyltransferase 9
QTL.A10.1	A10	11869498	13859931	13590103	13591260	A10p17890.1_BnaDAR	NO HIT	NA
QTL.A10.1	A10	11869498	13859931	13590523	13590889	A10p17900.1_BnaDAR	NO HIT	NA
QTL.A10.1	A10	11869498	13859931	13606410	13607125	A10p17920.1_BnaDAR	AT5G60680	Protein of unknown function, DUF584
QTL.A10.1	A10	11869498	13859931	13631512	13636064	A10p17930.1_BnaDAR	AT5G60690	REV, IFL, IFL1 Homeobox-leucine zipper family protein / lipid-binding START domain-containing protein
QTL.A10.1	A10	11869498	13859931	13686189	13689703	A10p17970.1_BnaDAR	AT5G60760	P-loop containing nucleoside triphosphate hydrolases superfamily protein
QTL.A10.1	A10	11869498	13859931	13695756	13698307	A10p17980.1_BnaDAR	AT5G60770	ATNRT2.4, NRT2.4 nitrate transporter 2.4
QTL.A10.1	A10	11869498	13859931	13698745	13701673	A10p17990.1_BnaDAR	AT1G18150	ATMPK8 Protein kinase superfamily protein
QTL.A10.1	A10	11869498	13859931	13710836	13712658	A10p18000.1_BnaDAR	AT5G60780	ATNRT2.3, NRT2.3 nitrate transporter 2.3
QTL.A10.1	A10	11869498	13859931	13739261	13740085	A10p18030.1_BnaDAR	NO HIT	NA
QTL.A10.1	A10	11869498	13859931	13741598	13742599	A10p18040.1_BnaDAR	AT5G22990	C2H2-like zinc finger protein
QTL.A10.1	A10	11869498	13859931	13753589	13754068	A10p18060.1_BnaDAR	AT5G22970	unknown protein; FUNCTIONS IN: molecular_function unknown; INVOLVED IN: biological_process unknown; EXPRESSED IN: 15 plant structures; EXPRESSED DURING: 7 growth stages; BEST Arabidopsis thaliana protein match is: unknown protein (TAIR:AT5G60000.1).
QTL.A10.1	A10	11869498	13859931	13778334	13779662	A10p18100.1_BnaDAR	AT5G22930	Protein of unknown function (DUF1635)
QTL.A10.1	A10	11869498	13859931	13783978	13787937	A10p18120.1_BnaDAR	AT5G22910	ATCHX9, CHX9 cation/H+ exchanger 9
QTL.A10.1	A10	11869498	13859931	13791522	13792731	A10p18130.1_BnaDAR	AT5G22890	C2H2 and C2HC zinc fingers superfamily protein
QTL.A10.1	A10	11869498	13859931	13804972	13806412	A10p18140.1_BnaDAR	AT5G22890	C2H2 and C2HC zinc fingers superfamily protein
QTL.A10.1	A10	11869498	13859931	13811817	13812469	A10p18150.1_BnaDAR	AT5G22880	H2B, HTB2 histone B2
QTL.A10.1	A10	11869498	13859931	13816375	13819078	A10p18170.1_BnaDAR	AT5G22850	Eukaryotic aspartyl protease family protein
QTL.A10.1	A10	11869498	13859931	13819782	13822281	A10p18180.1_BnaDAR	AT5G22840	Protein kinase superfamily protein
QTL.A10.1	A10	11869498	13859931	13827875	13829110	A10p18200.1_BnaDAR	AT5G22791	F-box family protein
QTL.A10.1	A10	11869498	13859931	13835542	13837647	A10p18220.1_BnaDAR	AT5G22790	RER1 reticulata-related 1
QTL.A10.1	A10	11869498	13859931	13837781	13838125	A10p18230.1_BnaDAR	AT3G11405	unknown protein; BEST Arabidopsis thaliana protein match is: unknown protein (TAIR:AT3G55570.1); Has 35333 Blast hits to 34131 proteins in 2444 species: Archae - 798; Bacteria - 22429; Metazoa - 974; Fungi - 991; Plants - 531; Viruses - 0; Other Eukaryotes - 9610 (source: NCBI BLink).
QTL.A10.1	A10	11869498	13859931	13838983	13840578	A10p18240.1_BnaDAR	AT3G26010	Galactose oxidase/kelch repeat superfamily protein
QTL.A10.1	A10	11869498	13859931	13843865	13851625	A10p18250.1_BnaDAR	AT5G22780	Adaptor protein complex AP-2, alpha subunit
QTL.A10.2	A10	16853008	20079891	16855681	16857816	A10p24350.1_BnaDAR	AT5G14080	Tetratricopeptide repeat (TPR)-like superfamily protein
QTL.A10.2	A10	16853008	20079891	16862853	16864862	A10p24370.1_BnaDAR	AT5G14040	PHT3;1 phosphate transporter 3;1
QTL.A10.2	A10	16853008	20079891	16867996	16870267	A10p24390.1_BnaDAR	AT5G14020	Endosomal targeting BRO1-like domain-containing protein
QTL.A10.2	A10	16853008	20079891	16876746	16879012	A10p24420.1_BnaDAR	AT5G13990	ATEXO70C2, EXO70C2 exocyst subunit exo70 family protein C2
QTL.A10.2	A10	16853008	20079891	16880059	16881555	A10p24430.1_BnaDAR	AT5G13970	unknown protein; FUNCTIONS IN: molecular_function unknown; INVOLVED IN: biological_process unknown; LOCATED IN: endomembrane system; EXPRESSED IN: 23 plant structures; EXPRESSED DURING: 13 growth stages; BEST Arabidopsis thaliana protein match is: unknown protein (TAIR:AT5G13310.1); Has 1807 Blast hits to 1807 proteins in 277 species: Archae - 0; Bacteria - 0; Metazoa - 736; Fungi - 347; Plants -…
QTL.A10.2	A10	16853008	20079891	16882428	16886231	A10p24440.1_BnaDAR	AT5G13950	unknown protein; FUNCTIONS IN: molecular_function unknown; INVOLVED IN: biological_process unknown; LOCATED IN: cellular_component unknown; EXPRESSED IN: 23 plant structures; EXPRESSED DURING: 13 growth stages; BEST Arabidopsis thaliana protein match is: unknown protein (TAIR:AT1G02290.1).
QTL.A10.2	A10	16853008	20079891	16892715	16894444	A10p24460.1_BnaDAR	AT5G13910	LEP Integrase-type DNA-binding superfamily protein
QTL.A10.2	A10	16853008	20079891	16896975	16897898	A10p24470.1_BnaDAR	AT5G13890	Family of unknown function (DUF716)
QTL.A10.2	A10	16853008	20079891	16899718	16900638	A10p24480.1_BnaDAR	AT5G13880	unknown protein; BEST Arabidopsis thaliana protein match is: unknown protein (TAIR:AT5G47920.1); Has 30201 Blast hits to 17322 proteins in 780 species: Archae - 12; Bacteria - 1396; Metazoa - 17338; Fungi - 3422; Plants - 5037; Viruses - 0; Other Eukaryotes - 2996 (source: NCBI BLink).
QTL.A10.2	A10	16853008	20079891	16901947	16904068	A10p24490.1_BnaDAR	AT5G13870	EXGT-A4, XTH5 xyloglucan endotransglucosylase/hydrolase 5
QTL.A10.2	A10	16853008	20079891	16911565	16912392	A10p24530.1_BnaDAR	AT5G13825	unknown protein; Has 30201 Blast hits to 17322 proteins in 780 species: Archae - 12; Bacteria - 1396; Metazoa - 17338; Fungi - 3422; Plants - 5037; Viruses - 0; Other Eukaryotes - 2996 (source: NCBI BLink).
QTL.A10.2	A10	16853008	20079891	16924660	16926698	A10p24560.1_BnaDAR	AT5G13790	AGL15 AGAMOUS-like 15
QTL.A10.2	A10	16853008	20079891	16927909	16928789	A10p24570.1_BnaDAR	AT5G13780	Acyl-CoA N-acyltransferases (NAT) superfamily protein
QTL.A10.2	A10	16853008	20079891	16948168	16951035	A10p24590.1_BnaDAR	AT5G13730	SIG4, SIGD sigma factor 4
QTL.A10.2	A10	16853008	20079891	16954778	16959691	A10p24610.1_BnaDAR	AT5G13680	ELO2, ABO1 IKI3 family protein
QTL.A10.2	A10	16853008	20079891	16960272	16963118	A10p24620.1_BnaDAR	AT5G13670	nodulin MtN21 /EamA-like transporter family protein
QTL.A10.2	A10	16853008	20079891	16979271	16981929	A10p24650.1_BnaDAR	AT5G13620	unknown protein; BEST Arabidopsis thaliana protein match is: unknown protein (TAIR:AT1G49290.1); Has 1807 Blast hits to 1807 proteins in 277 species: Archae - 0; Bacteria - 0; Metazoa - 736; Fungi - 347; Plants - 385; Viruses - 0; Other Eukaryotes - 339 (source: NCBI BLink).
QTL.A10.2	A10	16853008	20079891	16993310	16996827	A10p24680.1_BnaDAR	AT5G13590	unknown protein; Has 150 Blast hits to 121 proteins in 42 species: Archae - 0; Bacteria - 8; Metazoa - 80; Fungi - 5; Plants - 17; Viruses - 0; Other Eukaryotes - 40 (source: NCBI BLink).
QTL.A10.2	A10	16853008	20079891	17004645	17009300	A10p24710.1_BnaDAR	AT5G13560	unknown protein; BEST Arabidopsis thaliana protein match is: unknown protein (TAIR:AT2G37370.1); Has 12055 Blast hits to 8846 proteins in 811 species: Archae - 217; Bacteria - 1046; Metazoa - 6104; Fungi - 1115; Plants - 528; Viruses - 14; Other Eukaryotes - 3031 (source: NCBI BLink).
QTL.A10.2	A10	16853008	20079891	17009538	17013435	A10p24720.1_BnaDAR	AT3G12520	SULTR4;2 sulfate transporter 4;2
QTL.A10.2	A10	16853008	20079891	17013664	17015093	A10p24730.1_BnaDAR	AT3G12600	atnudt16, NUDT16 nudix hydrolase homolog 16
QTL.A10.2	A10	16853008	20079891	17017036	17018282	A10p24740.1_BnaDAR	AT1G68540	NAD(P)-binding Rossmann-fold superfamily protein
QTL.A10.2	A10	16853008	20079891	17020250	17022549	A10p24750.1_BnaDAR	AT5G13520	peptidase M1 family protein
QTL.A10.2	A10	16853008	20079891	17030535	17031680	A10p24780.1_BnaDAR	AT5G18160	F-box and associated interaction domains-containing protein
QTL.A10.2	A10	16853008	20079891	17035086	17036785	A10p24800.1_BnaDAR	AT5G13450	ATP5 delta subunit of Mt ATP synthase
QTL.A10.2	A10	16853008	20079891	17038522	17039978	A10p24810.1_BnaDAR	AT5G13430	Ubiquinol-cytochrome C reductase iron-sulfur subunit
QTL.A10.2	A10	16853008	20079891	17040471	17042784	A10p24820.1_BnaDAR	AT5G13420	Aldolase-type TIM barrel family protein
QTL.A10.2	A10	16853008	20079891	17052027	17054308	A10p24850.1_BnaDAR	AT5G13340	unknown protein; FUNCTIONS IN: molecular_function unknown; INVOLVED IN: biological_process unknown; LOCATED IN: chloroplast; BEST Arabidopsis thaliana protein match is: unknown protein (TAIR:AT1G10890.1); Has 1807 Blast hits to 1807 proteins in 277 species: Archae - 0; Bacteria - 0; Metazoa - 736; Fungi - 347; Plants - 385; Viruses - 0; Other Eukaryotes - 339 (source: NCBI BLink).
QTL.A10.2	A10	16853008	20079891	17089603	17094746	A10p24900.1_BnaDAR	AT5G13300	SFC, VAN3, AGD3 ARF GTPase-activating protein
QTL.A10.2	A10	16853008	20079891	17095914	17097219	A10p24920.1_BnaDAR	AT5G13290	SOL2, CRN Protein kinase superfamily protein
QTL.A10.2	A10	16853008	20079891	17100761	17103166	A10p24940.1_BnaDAR	AT5G13270	RARE1 Pentatricopeptide repeat (PPR) superfamily protein
QTL.A10.2	A10	16853008	20079891	17120931	17122956	A10p24970.1_BnaDAR	AT5G13240	transcription regulators
QTL.A10.2	A10	16853008	20079891	17141152	17142005	A10p25020.1_BnaDAR	AT5G13190	CONTAINS InterPro DOMAIN/s: LPS-induced tumor necrosis factor alpha factor (InterPro:IPR006629); Has 30201 Blast hits to 17322 proteins in 780 species: Archae - 12; Bacteria - 1396; Metazoa - 17338; Fungi - 3422; Plants - 5037; Viruses - 0; Other Eukaryotes - 2996 (source: NCBI BLink).
QTL.A10.2	A10	16853008	20079891	17143198	17144368	A10p25030.1_BnaDAR	NO HIT	NA
QTL.A10.2	A10	16853008	20079891	17171270	17172514	A10p25050.1_BnaDAR	AT5G13170	SAG29, SWEET15, AtSWEET15 senescence-associated gene 29
QTL.A10.2	A10	16853008	20079891	17178761	17180683	A10p25070.1_BnaDAR	AT5G13150	ATEXO70C1, EXO70C1 exocyst subunit exo70 family protein C1
QTL.A10.2	A10	16853008	20079891	17181633	17182944	A10p25080.1_BnaDAR	AT5G13140	Pollen Ole e 1 allergen and extensin family protein
QTL.A10.2	A10	16853008	20079891	17199444	17200452	A10p25110.1_BnaDAR	AT5G13090	unknown protein; BEST Arabidopsis thaliana protein match is: unknown protein (TAIR:AT1G24270.1); Has 30201 Blast hits to 17322 proteins in 780 species: Archae - 12; Bacteria - 1396; Metazoa - 17338; Fungi - 3422; Plants - 5037; Viruses - 0; Other Eukaryotes - 2996 (source: NCBI BLink).
QTL.A10.2	A10	16853008	20079891	17202976	17204145	A10p25120.1_BnaDAR	AT5G13080	WRKY75, ATWRKY75 WRKY DNA-binding protein 75
QTL.A10.2	A10	16853008	20079891	17213179	17215320	A10p25150.1_BnaDAR	AT5G13050	5-FCL 5-formyltetrahydrofolate cycloligase
QTL.A10.2	A10	16853008	20079891	17218830	17221653	A10p25170.1_BnaDAR	AT5G13020	Emsy N Terminus (ENT)/ plant Tudor-like domains-containing protein
QTL.A10.2	A10	16853008	20079891	17222815	17233139	A10p25180.1_BnaDAR	AT5G13000	ATGSL12, gsl12 glucan synthase-like 12
QTL.A10.2	A10	16853008	20079891	17236579	17238681	A10p25190.1_BnaDAR	AT5G12980	Cell differentiation, Rcd1-like protein
QTL.A10.2	A10	16853008	20079891	17249654	17251064	A10p25210.1_BnaDAR	AT1G62170	Serine protease inhibitor (SERPIN) family protein
QTL.A10.2	A10	16853008	20079891	17278435	17280919	A10p25250.1_BnaDAR	AT5G12900	unknown protein; FUNCTIONS IN: molecular_function unknown; INVOLVED IN: biological_process unknown; LOCATED IN: chloroplast; EXPRESSED IN: 21 plant structures; EXPRESSED DURING: 13 growth stages; BEST Arabidopsis thaliana protein match is: unknown protein (TAIR:AT1G12330.1); Has 1807 Blast hits to 1807 proteins in 277 species: Archae - 0; Bacteria - 0; Metazoa - 736; Fungi - 347; Plants - 385; Vi…
QTL.A10.2	A10	16853008	20079891	17281872	17283556	A10p25260.1_BnaDAR	AT5G12890	UDP-Glycosyltransferase superfamily protein
QTL.A10.2	A10	16853008	20079891	17284904	17285483	A10p25270.1_BnaDAR	AT5G12880	proline-rich family protein
QTL.A10.2	A10	16853008	20079891	17285776	17286506	A10p25280.1_BnaDAR	NO HIT	NA
QTL.A10.2	A10	16853008	20079891	17288347	17290645	A10p25290.1_BnaDAR	AT5G12870	ATMYB46, MYB46 myb domain protein 46
QTL.A10.2	A10	16853008	20079891	17292329	17294649	A10p25300.1_BnaDAR	AT5G12860	DiT1 dicarboxylate transporter 1
QTL.A10.2	A10	16853008	20079891	17298582	17304148	A10p25320.1_BnaDAR	AT5G12480	CPK7 calmodulin-domain protein kinase 7
QTL.A10.2	A10	16853008	20079891	17304305	17306844	A10p25330.1_BnaDAR	AT5G12470	Protein of unknown function (DUF3411)
QTL.A10.2	A10	16853008	20079891	17334968	17335822	A10p25380.1_BnaDAR	NO HIT	NA
QTL.A10.2	A10	16853008	20079891	17338047	17340938	A10p25390.1_BnaDAR	AT5G12440	CCCH-type zinc fingerfamily protein with RNA-binding domain
QTL.A10.2	A10	16853008	20079891	17341980	17347842	A10p25400.1_BnaDAR	AT5G12430	TPR16 Heat shock protein DnaJ with tetratricopeptide repeat
QTL.A10.2	A10	16853008	20079891	17358757	17360662	A10p25410.1_BnaDAR	AT5G12410	THUMP domain-containing protein
QTL.A10.2	A10	16853008	20079891	17371736	17372655	A10p25430.1_BnaDAR	AT5G12390	FIS1B Tetratricopeptide repeat (TPR)-like superfamily protein
QTL.A10.2	A10	16853008	20079891	17374409	17380516	A10p25450.1_BnaDAR	AT5G12370	SEC10 exocyst complex component sec10
QTL.A10.2	A10	16853008	20079891	17381121	17382189	A10p25460.1_BnaDAR	AT5G12360	unknown protein; BEST Arabidopsis thaliana protein match is: unknown protein (TAIR:AT3G14190.1); Has 30201 Blast hits to 17322 proteins in 780 species: Archae - 12; Bacteria - 1396; Metazoa - 17338; Fungi - 3422; Plants - 5037; Viruses - 0; Other Eukaryotes - 2996 (source: NCBI BLink).
QTL.A10.2	A10	16853008	20079891	17389008	17389962	A10p25480.1_BnaDAR	AT5G12340	unknown protein; BEST Arabidopsis thaliana protein match is: unknown protein (TAIR:AT1G28190.1); Has 30201 Blast hits to 17322 proteins in 780 species: Archae - 12; Bacteria - 1396; Metazoa - 17338; Fungi - 3422; Plants - 5037; Viruses - 0; Other Eukaryotes - 2996 (source: NCBI BLink).
QTL.A10.2	A10	16853008	20079891	17392370	17394473	A10p25490.1_BnaDAR	AT5G12330	LRP1 Lateral root primordium (LRP) protein-related
QTL.A10.2	A10	16853008	20079891	17404825	17406374	A10p25510.1_BnaDAR	AT5G12310	RING/U-box superfamily protein
QTL.A10.2	A10	16853008	20079891	17406984	17408256	A10p25520.1_BnaDAR	AT5G12300	Calcium-dependent lipid-binding (CaLB domain) family protein
QTL.A10.2	A10	16853008	20079891	17415008	17417251	A10p25540.1_BnaDAR	AT5G12250	TUB6 beta-6 tubulin
QTL.A10.2	A10	16853008	20079891	17417252	17419029	A10p25550.1_BnaDAR	AT5G12240	unknown protein; Has 1807 Blast hits to 1807 proteins in 277 species: Archae - 0; Bacteria - 0; Metazoa - 736; Fungi - 347; Plants - 385; Viruses - 0; Other Eukaryotes - 339 (source: NCBI BLink).
QTL.A10.2	A10	16853008	20079891	17422156	17424649	A10p25570.1_BnaDAR	AT5G12230	MED19A MED19A; BEST Arabidopsis thaliana protein match is: unknown protein (TAIR:AT5G19480.2); Has 1807 Blast hits to 1807 proteins in 277 species: Archae - 0; Bacteria - 0; Metazoa - 736; Fungi - 347; Plants - 385; Viruses - 0; Other Eukaryotes - 339 (source: NCBI BLink).
QTL.A10.2	A10	16853008	20079891	17428190	17431577	A10p25600.1_BnaDAR	AT5G12200	PYD2 pyrimidine 2
QTL.A10.2	A10	16853008	20079891	17431836	17432547	A10p25610.1_BnaDAR	AT5G12190	RNA-binding (RRM/RBD/RNP motifs) family protein
QTL.A10.2	A10	16853008	20079891	17435778	17441147	A10p25630.1_BnaDAR	AT5G12150	Rho GTPase activation protein (RhoGAP) with PH domain
QTL.A10.2	A10	16853008	20079891	17442316	17442723	A10p25660.1_BnaDAR	AT5G12140	ATCYS1, CYS1 cystatin-1
QTL.A10.2	A10	16853008	20079891	17447107	17449578	A10p25680.1_BnaDAR	AT5G12120	Ubiquitin-associated/translation elongation factor EF1B protein
QTL.A10.2	A10	16853008	20079891	17454812	17459570	A10p25710.1_BnaDAR	AT5G12080	MSL10, ATMSL10 mechanosensitive channel of small conductance-like 10
QTL.A10.2	A10	16853008	20079891	17468414	17469011	A10p25740.1_BnaDAR	AT5G12020	HSP17.6II 17.6 kDa class II heat shock protein
QTL.A10.2	A10	16853008	20079891	17471732	17473650	A10p25750.1_BnaDAR	AT5G12010	unknown protein; INVOLVED IN: response to salt stress; LOCATED IN: chloroplast, plasma membrane, membrane; EXPRESSED IN: 23 plant structures; EXPRESSED DURING: 13 growth stages; BEST Arabidopsis thaliana protein match is: unknown protein (TAIR:AT4G29780.1); Has 1807 Blast hits to 1807 proteins in 277 species: Archae - 0; Bacteria - 0; Metazoa - 736; Fungi - 347; Plants - 385; Viruses - 0; Other E…
QTL.A10.2	A10	16853008	20079891	17474619	17477246	A10p25760.1_BnaDAR	AT5G12000	Protein kinase protein with adenine nucleotide alpha hydrolases-like domain
QTL.A10.2	A10	16853008	20079891	17486771	17487397	A10p25790.1_BnaDAR	AT5G11970	Protein of unknown function (DUF3511)
QTL.A10.2	A10	16853008	20079891	17488261	17490550	A10p25800.1_BnaDAR	AT5G11960	Protein of unknown function (DUF803)
QTL.A10.2	A10	16853008	20079891	17500075	17500849	A10p25820.1_BnaDAR	AT5G11930	Thioredoxin superfamily protein
QTL.A10.2	A10	16853008	20079891	17507346	17509121	A10p25850.1_BnaDAR	AT5G11910	alpha/beta-Hydrolases superfamily protein
QTL.A10.2	A10	16853008	20079891	17523549	17527976	A10p25890.1_BnaDAR	AT5G11880	Pyridoxal-dependent decarboxylase family protein
QTL.A10.2	A10	16853008	20079891	17531420	17533078	A10p25920.1_BnaDAR	AT5G11860	SSP5 SCP1-like small phosphatase 5
QTL.A10.2	A10	16853008	20079891	17533896	17534405	A10p25930.1_BnaDAR	AT5G11820	Plant self-incompatibility protein S1 family
QTL.A10.2	A10	16853008	20079891	17536928	17541215	A10p25950.1_BnaDAR	AT5G11800	KEA6, ATKEA6 K+ efflux antiporter 6
QTL.A10.2	A10	16853008	20079891	17544910	17546591	A10p25970.1_BnaDAR	AT5G11770	NADH-ubiquinone oxidoreductase 20 kDa subunit, mitochondrial
QTL.A10.2	A10	16853008	20079891	17559937	17568193	A10p26040.1_BnaDAR	AT5G11700	LOCATED IN: vacuole; EXPRESSED IN: 24 plant structures; EXPRESSED DURING: 13 growth stages; BEST Arabidopsis thaliana protein match is: glycine-rich protein (TAIR:AT4G32920.3); Has 1807 Blast hits to 1807 proteins in 277 species: Archae - 0; Bacteria - 0; Metazoa - 736; Fungi - 347; Plants - 385; Viruses - 0; Other Eukaryotes - 339 (source: NCBI BLink).
QTL.A10.2	A10	16853008	20079891	17574728	17579275	A10p26060.1_BnaDAR	NO HIT	NA
QTL.A10.2	A10	16853008	20079891	17584359	17584856	A10p26080.1_BnaDAR	NO HIT	NA
QTL.A10.2	A10	16853008	20079891	17617248	17618496	A10p26150.1_BnaDAR	AT5G11620	SWIM zinc finger family protein / mitogen-activated protein kinase kinase kinase (MAPKKK)-related
QTL.A10.2	A10	16853008	20079891	17619005	17625380	A10p26160.1_BnaDAR	AT5G11610	Exostosin family protein
QTL.A10.2	A10	16853008	20079891	17632543	17633551	A10p26190.1_BnaDAR	AT5G11590	TINY2 Integrase-type DNA-binding superfamily protein
QTL.A10.2	A10	16853008	20079891	17643010	17651430	A10p26200.1_BnaDAR	AT5G11570	Major facilitator superfamily protein
QTL.A10.2	A10	16853008	20079891	17653235	17653798	A10p26210.1_BnaDAR	AT1G77590	LACS9 long chain acyl-CoA synthetase 9
QTL.A10.2	A10	16853008	20079891	17656456	17657526	A10p26220.1_BnaDAR	AT5G11550	ARM repeat superfamily protein
QTL.A10.2	A10	16853008	20079891	17680676	17682489	A10p26260.1_BnaDAR	AT5G11480	P-loop containing nucleoside triphosphate hydrolases superfamily protein
QTL.A10.2	A10	16853008	20079891	17684485	17688331	A10p26270.1_BnaDAR	AT5G11470	bromo-adjacent homology (BAH) domain-containing protein
QTL.A10.2	A10	16853008	20079891	17695866	17697578	A10p26290.1_BnaDAR	AT5G11460	Protein of unknown function (DUF581)
QTL.A10.2	A10	16853008	20079891	17700344	17701030	A10p26310.1_BnaDAR	AT5G11440	CID5, IPD1 CTC-interacting domain 5
QTL.A10.2	A10	16853008	20079891	17712790	17718917	A10p26340.1_BnaDAR	AT5G11410	Protein kinase superfamily protein
QTL.A10.2	A10	16853008	20079891	17719564	17720952	A10p26350.1_BnaDAR	AT5G11410	Protein kinase superfamily protein
QTL.A10.2	A10	16853008	20079891	17735423	17736950	A10p26400.1_BnaDAR	AT5G11330	FAD/NAD(P)-binding oxidoreductase family protein
QTL.A10.2	A10	16853008	20079891	17742891	17745129	A10p26410.1_BnaDAR	AT5G11320	YUC4 Flavin-binding monooxygenase family protein
QTL.A10.2	A10	16853008	20079891	17754619	17758028	A10p26430.1_BnaDAR	AT5G11300	CYC3B, CYC2BAT, CYCA2;2 mitotic-like cyclin 3B from Arabidopsis
QTL.A10.2	A10	16853008	20079891	17759688	17761168	A10p26450.1_BnaDAR	AT5G11270	OCP3 overexpressor of cationic peroxidase 3
QTL.A10.2	A10	16853008	20079891	17764345	17765699	A10p26460.1_BnaDAR	AT5G11260	HY5, TED 5 Basic-leucine zipper (bZIP) transcription factor family protein
QTL.A10.2	A10	16853008	20079891	17766613	17767326	A10p26470.1_BnaDAR	AT5G18370	Disease resistance protein (TIR-NBS-LRR class) family
QTL.A10.2	A10	16853008	20079891	17772357	17773569	A10p26490.1_BnaDAR	AT5G04400	anac077, NAC077 NAC domain containing protein 77
QTL.A10.2	A10	16853008	20079891	17792013	17795116	A10p26530.1_BnaDAR	AT5G11200	DEAD/DEAH box RNA helicase family protein
QTL.A10.2	A10	16853008	20079891	17800872	17802471	A10p26550.1_BnaDAR	AT5G11160	APT5 adenine phosphoribosyltransferase 5
QTL.A10.2	A10	16853008	20079891	17803027	17804633	A10p26560.1_BnaDAR	AT5G11150	ATVAMP713, VAMP713 vesicle-associated membrane protein 713
QTL.A10.2	A10	16853008	20079891	17813110	17814627	A10p26590.1_BnaDAR	AT4G32720	AtLa1, La1 La protein 1
QTL.A10.2	A10	16853008	20079891	17816403	17817515	A10p26600.1_BnaDAR	NO HIT	NA
QTL.A10.2	A10	16853008	20079891	17824402	17825067	A10p26630.1_BnaDAR	AT5G11070	unknown protein; Has 1807 Blast hits to 1807 proteins in 277 species: Archae - 0; Bacteria - 0; Metazoa - 736; Fungi - 347; Plants - 385; Viruses - 0; Other Eukaryotes - 339 (source: NCBI BLink).
QTL.A10.2	A10	16853008	20079891	17833223	17836820	A10p26650.1_BnaDAR	AT5G11030	ALF4 aberrant lateral root formation 4
QTL.A10.2	A10	16853008	20079891	17840426	17842984	A10p26660.1_BnaDAR	AT5G11020	Protein kinase superfamily protein
QTL.A10.2	A10	16853008	20079891	17847864	17849423	A10p26680.1_BnaDAR	AT5G11000	Plant protein of unknown function (DUF868)
QTL.A10.2	A10	16853008	20079891	17859279	17861805	A10p26710.1_BnaDAR	NO HIT	NA
QTL.A10.2	A10	16853008	20079891	17873883	17878563	A10p26740.1_BnaDAR	AT5G10940	transducin family protein / WD-40 repeat family protein
QTL.A10.2	A10	16853008	20079891	17881455	17882847	A10p26750.1_BnaDAR	AT5G10930	CIPK5, SnRK3.24 CBL-interacting protein kinase 5
QTL.A10.2	A10	16853008	20079891	17883973	17884198	A10p26760.1_BnaDAR	NO HIT	NA
QTL.A10.2	A10	16853008	20079891	17889166	17895196	A10p26790.1_BnaDAR	AT5G10840	Endomembrane protein 70 protein family
QTL.A10.2	A10	16853008	20079891	17895816	17897080	A10p26800.1_BnaDAR	NO HIT	NA
QTL.A10.2	A10	16853008	20079891	17899366	17901440	A10p26810.1_BnaDAR	AT5G10770	Eukaryotic aspartyl protease family protein
QTL.A10.2	A10	16853008	20079891	17901658	17905619	A10p26820.1_BnaDAR	AT5G10770	Eukaryotic aspartyl protease family protein
QTL.A10.2	A10	16853008	20079891	17905598	17908436	A10p26830.1_BnaDAR	AT5G10770	Eukaryotic aspartyl protease family protein
QTL.A10.2	A10	16853008	20079891	17912330	17914142	A10p26840.1_BnaDAR	AT5G10770	Eukaryotic aspartyl protease family protein
QTL.A10.2	A10	16853008	20079891	17919303	17920746	A10p26850.1_BnaDAR	NO HIT	NA
QTL.A10.2	A10	16853008	20079891	17925610	17927386	A10p26860.1_BnaDAR	AT5G10770	Eukaryotic aspartyl protease family protein
QTL.A10.2	A10	16853008	20079891	17931617	17943220	A10p26870.1_BnaDAR	AT5G10730	NAD(P)-binding Rossmann-fold superfamily protein
QTL.A10.2	A10	16853008	20079891	17949379	17950212	A10p26900.1_BnaDAR	AT1G50410	SNF2 domain-containing protein / helicase domain-containing protein / zinc finger protein-related
QTL.A10.2	A10	16853008	20079891	17954431	17954751	A10p26910.1_BnaDAR	AT5G10700	Peptidyl-tRNA hydrolase II (PTH2) family protein
QTL.A10.2	A10	16853008	20079891	17960720	17964124	A10p26940.1_BnaDAR	AT5G10650	RING/U-box superfamily protein
QTL.A10.2	A10	16853008	20079891	17969777	17970908	A10p26970.1_BnaDAR	AT5G10620	methyltransferases
QTL.A10.2	A10	16853008	20079891	17985947	17989075	A10p27020.1_BnaDAR	AT5G10560	Glycosyl hydrolase family protein
QTL.A10.2	A10	16853008	20079891	17993537	17995165	A10p27030.1_BnaDAR	AT5G13620	unknown protein; BEST Arabidopsis thaliana protein match is: unknown protein (TAIR:AT1G49290.1); Has 1807 Blast hits to 1807 proteins in 277 species: Archae - 0; Bacteria - 0; Metazoa - 736; Fungi - 347; Plants - 385; Viruses - 0; Other Eukaryotes - 339 (source: NCBI BLink).
QTL.A10.2	A10	16853008	20079891	17998491	18000590	A10p27050.1_BnaDAR	AT5G10520	RBK1 ROP binding protein kinases 1
QTL.A10.2	A10	16853008	20079891	18016617	18020759	A10p27080.1_BnaDAR	AT5G10490	MSL2 MSCS-like 2
QTL.A10.2	A10	16853008	20079891	18020851	18022547	A10p27090.1_BnaDAR	AT5G10480	PAS2, PEP Protein-tyrosine phosphatase-like, PTPLA
QTL.A10.2	A10	16853008	20079891	18031074	18032019	A10p27120.1_BnaDAR	NO HIT	NA
QTL.A10.2	A10	16853008	20079891	18036355	18038163	A10p27130.1_BnaDAR	AT5G65420	CYCD4;1 CYCLIN D4;1
QTL.A10.2	A10	16853008	20079891	18040966	18041750	A10p27140.1_BnaDAR	NO HIT	NA
QTL.A10.2	A10	16853008	20079891	18042984	18046485	A10p27150.1_BnaDAR	AT5G44050	MATE efflux family protein
QTL.A10.2	A10	16853008	20079891	18046938	18049811	A10p27160.1_BnaDAR	AT5G44050	MATE efflux family protein
QTL.A10.2	A10	16853008	20079891	18050904	18061215	A10p27170.1_BnaDAR	AT5G10420	MATE efflux family protein
QTL.A10.2	A10	16853008	20079891	18064237	18064844	A10p27200.1_BnaDAR	AT1G09200	Histone superfamily protein
QTL.A10.2	A10	16853008	20079891	18065564	18066211	A10p27210.1_BnaDAR	AT5G10390	Histone superfamily protein
QTL.A10.2	A10	16853008	20079891	18074051	18075717	A10p27240.1_BnaDAR	AT5G10360	EMB3010 Ribosomal protein S6e
QTL.A10.2	A10	16853008	20079891	18077010	18084001	A10p27260.1_BnaDAR	AT5G10320	unknown protein; Has 51 Blast hits to 50 proteins in 17 species: Archae - 0; Bacteria - 4; Metazoa - 0; Fungi - 0; Plants - 47; Viruses - 0; Other Eukaryotes - 0 (source: NCBI BLink).
QTL.A10.2	A10	16853008	20079891	18086324	18086775	A10p27270.1_BnaDAR	AT5G10310	unknown protein; FUNCTIONS IN: molecular_function unknown; INVOLVED IN: biological_process unknown; LOCATED IN: endomembrane system; EXPRESSED IN: 17 plant structures; EXPRESSED DURING: 10 growth stages; BEST Arabidopsis thaliana protein match is: unknown protein (TAIR:AT3G13898.1); Has 1807 Blast hits to 1807 proteins in 277 species: Archae - 0; Bacteria - 0; Metazoa - 736; Fungi - 347; Plants -…
QTL.A10.2	A10	16853008	20079891	18105380	18108367	A10p27300.1_BnaDAR	AT5G10270	CDKC;1 cyclin-dependent kinase C;1
QTL.A10.2	A10	16853008	20079891	18111115	18113780	A10p27320.1_BnaDAR	AT5G10250	DOT3 Phototropic-responsive NPH3 family protein
QTL.A10.2	A10	16853008	20079891	18115523	18117511	A10p27330.1_BnaDAR	AT5G10230	ANNAT7, ANN7 annexin 7
QTL.A10.2	A10	16853008	20079891	18118287	18119997	A10p27340.1_BnaDAR	AT5G10220	ANN6, ANNAT6 annexin 6
QTL.A10.2	A10	16853008	20079891	18137357	18139354	A10p27390.1_BnaDAR	AT5G10170	ATMIPS3, MIPS3 myo-inositol-1-phosphate synthase 3
QTL.A10.2	A10	16853008	20079891	18144350	18148978	A10p27400.1_BnaDAR	AT5G10140	FLC, FLF, AGL25 K-box region and MADS-box transcription factor family protein
QTL.A10.2	A10	16853008	20079891	18151420	18152451	A10p27410.1_BnaDAR	AT5G10130	Pollen Ole e 1 allergen and extensin family protein
QTL.A10.2	A10	16853008	20079891	18168044	18169973	A10p27420.1_BnaDAR	AT5G10090	TPR13 Tetratricopeptide repeat (TPR)-like superfamily protein
QTL.A10.2	A10	16853008	20079891	18174821	18177455	A10p27440.1_BnaDAR	AT5G10070	RNase L inhibitor protein-related
QTL.A10.2	A10	16853008	20079891	18182479	18184190	A10p27460.1_BnaDAR	AT5G10030	TGA4, OBF4 TGACG motif-binding factor 4
QTL.A10.2	A10	16853008	20079891	18197514	18198841	A10p27500.1_BnaDAR	AT5G09995	unknown protein; BEST Arabidopsis thaliana protein match is: unknown protein (TAIR:AT1G08530.1); Has 30201 Blast hits to 17322 proteins in 780 species: Archae - 12; Bacteria - 1396; Metazoa - 17338; Fungi - 3422; Plants - 5037; Viruses - 0; Other Eukaryotes - 2996 (source: NCBI BLink).
QTL.A10.2	A10	16853008	20079891	18213893	18216981	A10p27550.1_BnaDAR	AT5G09930	ATGCN2, GCN2 ABC transporter family protein
QTL.A10.2	A10	16853008	20079891	18218991	18221411	A10p27570.1_BnaDAR	AT5G09900	EMB2107, RPN5A, MSA 26S proteasome regulatory subunit, putative (RPN5)
QTL.A10.2	A10	16853008	20079891	18228407	18231746	A10p27590.1_BnaDAR	AT5G09880	Splicing factor, CC1-like
QTL.A10.2	A10	16853008	20079891	18235291	18237276	A10p27610.1_BnaDAR	AT5G09850	Transcription elongation factor (TFIIS) family protein
QTL.A10.2	A10	16853008	20079891	18243339	18244207	A10p27630.1_BnaDAR	AT5G09830	BolA-like family protein
QTL.A10.2	A10	16853008	20079891	18253852	18255757	A10p27660.1_BnaDAR	AT5G09790	ATXR5, SDG15 ARABIDOPSIS TRITHORAX-RELATED PROTEIN 5
QTL.A10.2	A10	16853008	20079891	18268816	18271301	A10p27700.1_BnaDAR	AT5G09740	HAM2 histone acetyltransferase of the MYST family 2
QTL.A10.2	A10	16853008	20079891	18271973	18278526	A10p27710.1_BnaDAR	AT5G09730	BXL3, ATBXL3, XYL3, ATBX3, BX3 beta-xylosidase 3
QTL.A10.2	A10	16853008	20079891	18279949	18281552	A10p27720.1_BnaDAR	AT5G09650	AtPPa6, PPa6 pyrophosphorylase 6
QTL.A10.2	A10	16853008	20079891	18290384	18292097	A10p27740.1_BnaDAR	AT5G09620	Octicosapeptide/Phox/Bem1p family protein
QTL.A10.2	A10	16853008	20079891	18299359	18300390	A10p27780.1_BnaDAR	NO HIT	NA
QTL.A10.2	A10	16853008	20079891	18302574	18303722	A10p27790.1_BnaDAR	AT5G09540	Chaperone DnaJ-domain superfamily protein
QTL.A10.2	A10	16853008	20079891	18304413	18305739	A10p27800.1_BnaDAR	AT5G09530	hydroxyproline-rich glycoprotein family protein
QTL.A10.2	A10	16853008	20079891	18306515	18307306	A10p27810.1_BnaDAR	NO HIT	NA
QTL.A10.2	A10	16853008	20079891	18309186	18311833	A10p27820.1_BnaDAR	AT5G09460	sequence-specific DNA binding transcription factors;transcription regulators
QTL.A10.2	A10	16853008	20079891	18313202	18313865	A10p27830.1_BnaDAR	NO HIT	NA
QTL.A10.2	A10	16853008	20079891	18335604	18337688	A10p27890.1_BnaDAR	AT5G09380	RNA polymerase III RPC4
QTL.A10.2	A10	16853008	20079891	18342717	18345252	A10p27900.1_BnaDAR	AT5G09360	LAC14 laccase 14
QTL.A10.2	A10	16853008	20079891	18346393	18349128	A10p27910.1_BnaDAR	AT5G04410	NAC2, anac078 NAC domain containing protein 2
QTL.A10.2	A10	16853008	20079891	18349325	18351635	A10p27920.1_BnaDAR	AT5G09320	VPS9B Vacuolar sorting protein 9 (VPS9) domain
QTL.A10.2	A10	16853008	20079891	18353292	18353905	A10p27930.1_BnaDAR	AT5G09310	CONTAINS InterPro DOMAIN/s: Gamma-secretase aspartyl protease complex, presenilin enhancer-2 subunit (InterPro:IPR019379); Has 168 Blast hits to 168 proteins in 71 species: Archae - 0; Bacteria - 0; Metazoa - 126; Fungi - 0; Plants - 36; Viruses - 0; Other Eukaryotes - 6 (source: NCBI BLink).
QTL.A10.2	A10	16853008	20079891	18354468	18355782	A10p27940.1_BnaDAR	AT5G09280	Pectin lyase-like superfamily protein
QTL.A10.2	A10	16853008	20079891	18359131	18360092	A10p27960.1_BnaDAR	AT5G09250	KIWI ssDNA-binding transcriptional regulator
QTL.A10.2	A10	16853008	20079891	18369324	18369712	A10p27980.1_BnaDAR	NO HIT	NA
QTL.A10.2	A10	16853008	20079891	18377119	18378124	A10p27990.1_BnaDAR	AT5G08790	ATAF2, anac081 NAC (No Apical Meristem) domain transcriptional regulator superfamily protein
QTL.A10.2	A10	16853008	20079891	18380284	18381432	A10p28010.1_BnaDAR	AT5G08770	unknown protein; Has 30201 Blast hits to 17322 proteins in 780 species: Archae - 12; Bacteria - 1396; Metazoa - 17338; Fungi - 3422; Plants - 5037; Viruses - 0; Other Eukaryotes - 2996 (source: NCBI BLink).
QTL.A10.2	A10	16853008	20079891	18386975	18389398	A10p28040.1_BnaDAR	AT5G08740	NDC1 NAD(P)H dehydrogenase C1
QTL.A10.2	A10	16853008	20079891	18390145	18392375	A10p28050.1_BnaDAR	AT5G08730	ATARI16, ARI16 IBR domain-containing protein
QTL.A10.2	A10	16853008	20079891	18392657	18396437	A10p28060.1_BnaDAR	AT5G08720	CONTAINS InterPro DOMAIN/s: Streptomyces cyclase/dehydrase (InterPro:IPR005031); BEST Arabidopsis thaliana protein match is: Polyketide cyclase / dehydrase and lipid transport protein (TAIR:AT4G01650.1); Has 30201 Blast hits to 17322 proteins in 780 species: Archae - 12; Bacteria - 1396; Metazoa - 17338; Fungi - 3422; Plants - 5037; Viruses - 0; Other Eukaryotes - 2996 (source: NCBI BLink).
QTL.A10.2	A10	16853008	20079891	18404281	18407045	A10p28080.1_BnaDAR	AT5G08680	ATP synthase alpha/beta family protein
QTL.A10.2	A10	16853008	20079891	18416975	18420038	A10p28110.1_BnaDAR	AT5G08630	DDT domain-containing protein
QTL.A10.2	A10	16853008	20079891	18432441	18434134	A10p28140.1_BnaDAR	AT5G08580	Calcium-binding EF hand family protein
QTL.A10.2	A10	16853008	20079891	18439315	18441626	A10p28160.1_BnaDAR	AT5G08560	transducin family protein / WD-40 repeat family protein
QTL.A10.2	A10	16853008	20079891	18442396	18446619	A10p28170.1_BnaDAR	AT5G08550	ILP1 GC-rich sequence DNA-binding factor-like protein
QTL.A10.2	A10	16853008	20079891	18450596	18452927	A10p28200.1_BnaDAR	AT5G08530	CI51 51 kDa subunit of complex I
QTL.A10.2	A10	16853008	20079891	18454200	18456148	A10p28210.1_BnaDAR	AT5G08520	Duplicated homeodomain-like superfamily protein
QTL.A10.2	A10	16853008	20079891	18458428	18458744	A10p28230.1_BnaDAR	AT5G08505	Defensin-like (DEFL) family protein
QTL.A10.2	A10	16853008	20079891	18459924	18461572	A10p28240.1_BnaDAR	AT5G12450	FBD-like domain family protein
QTL.A10.2	A10	16853008	20079891	18465456	18465943	A10p28260.1_BnaDAR	AT5G08490	Tetratricopeptide repeat (TPR)-like superfamily protein
QTL.A10.2	A10	16853008	20079891	18478065	18478532	A10p28290.1_BnaDAR	NO HIT	NA
QTL.A10.2	A10	16853008	20079891	18480270	18483306	A10p28300.1_BnaDAR	AT5G08450	CONTAINS InterPro DOMAIN/s: Histone deacetylation protein Rxt3 (InterPro:IPR013951); Has 34444 Blast hits to 20801 proteins in 1175 species: Archae - 64; Bacteria - 2390; Metazoa - 15568; Fungi - 3729; Plants - 1886; Viruses - 208; Other Eukaryotes - 10599 (source: NCBI BLink).
QTL.A10.2	A10	16853008	20079891	18483703	18485768	A10p28310.1_BnaDAR	AT5G41980	CONTAINS InterPro DOMAIN/s: Putative harbinger transposase-derived nuclease (InterPro:IPR006912); BEST Arabidopsis thaliana protein match is: unknown protein (TAIR:AT1G43722.1); Has 1807 Blast hits to 1807 proteins in 277 species: Archae - 0; Bacteria - 0; Metazoa - 736; Fungi - 347; Plants - 385; Viruses - 0; Other Eukaryotes - 339 (source: NCBI BLink).
QTL.A10.2	A10	16853008	20079891	18502441	18502769	A10p28360.1_BnaDAR	AT5G08055	Defensin-like (DEFL) family protein
QTL.A10.2	A10	16853008	20079891	18503448	18506691	A10p28370.1_BnaDAR	AT5G08310	Tetratricopeptide repeat (TPR)-like superfamily protein
QTL.A10.2	A10	16853008	20079891	18511318	18513263	A10p28400.1_BnaDAR	AT5G08280	HEMC hydroxymethylbilane synthase
QTL.A10.2	A10	16853008	20079891	18525375	18526430	A10p28440.1_BnaDAR	AT5G08240	unknown protein; BEST Arabidopsis thaliana protein match is: unknown protein (TAIR:AT5G23160.1); Has 69 Blast hits to 69 proteins in 10 species: Archae - 0; Bacteria - 1; Metazoa - 0; Fungi - 0; Plants - 68; Viruses - 0; Other Eukaryotes - 0 (source: NCBI BLink).
QTL.A10.2	A10	16853008	20079891	18528576	18530103	A10p28450.1_BnaDAR	AT5G23140	CLPP2, NCLPP7 nuclear-encoded CLP protease P7
QTL.A10.2	A10	16853008	20079891	18530563	18537959	A10p28460.1_BnaDAR	AT5G08230	Tudor/PWWP/MBT domain-containing protein
QTL.A10.2	A10	16853008	20079891	18546041	18547647	A10p28490.1_BnaDAR	AT5G08180	Ribosomal protein L7Ae/L30e/S12e/Gadd45 family protein
QTL.A10.2	A10	16853008	20079891	18547859	18550955	A10p28500.1_BnaDAR	AT5G08170	EMB1873, ATAIH porphyromonas-type peptidyl-arginine deiminase family protein
QTL.A10.2	A10	16853008	20079891	18551119	18553432	A10p28510.1_BnaDAR	AT5G08160	ATPK3, PK3 serine/threonine protein kinase 3
QTL.A10.2	A10	16853008	20079891	18556169	18556576	A10p28520.1_BnaDAR	AT5G08150	SOB5 suppressor of phytochrome b 5
QTL.A10.2	A10	16853008	20079891	18565194	18568573	A10p28540.1_BnaDAR	AT5G08130	basic helix-loop-helix (bHLH) DNA-binding superfamily protein
QTL.A10.2	A10	16853008	20079891	18569645	18571457	A10p28550.1_BnaDAR	AT5G08120	MPB2C movement protein binding protein 2C
QTL.A10.2	A10	16853008	20079891	18572027	18579833	A10p28560.1_BnaDAR	AT5G08110	nucleic acid binding;ATP-dependent helicases;ATP binding;helicases;ATP-dependent helicases
QTL.A10.2	A10	16853008	20079891	18580286	18581821	A10p28570.1_BnaDAR	AT5G08100	N-terminal nucleophile aminohydrolases (Ntn hydrolases) superfamily protein
QTL.A10.2	A10	16853008	20079891	18587194	18587666	A10p28590.1_BnaDAR	AT5G08040	TOM5 mitochondrial import receptor subunit TOM5 homolog
QTL.A10.2	A10	16853008	20079891	18587922	18589562	A10p28600.1_BnaDAR	AT5G08030	PLC-like phosphodiesterases superfamily protein
QTL.A10.2	A10	16853008	20079891	18609987	18614366	A10p28660.1_BnaDAR	AT5G07950	unknown protein; FUNCTIONS IN: molecular_function unknown; INVOLVED IN: biological_process unknown; LOCATED IN: chloroplast; EXPRESSED IN: 20 plant structures; EXPRESSED DURING: 9 growth stages; Has 30201 Blast hits to 17322 proteins in 780 species: Archae - 12; Bacteria - 1396; Metazoa - 17338; Fungi - 3422; Plants - 5037; Viruses - 0; Other Eukaryotes - 2996 (source: NCBI BLink).
QTL.A10.2	A10	16853008	20079891	18614648	18616157	A10p28670.1_BnaDAR	NO HIT	NA
QTL.A10.2	A10	16853008	20079891	18614989	18616368	A10p28680.1_BnaDAR	AT5G07880	SNAP29, ATSNAP29 synaptosomal-associated protein SNAP25-like 29
QTL.A10.2	A10	16853008	20079891	18623848	18625607	A10p28700.1_BnaDAR	AT5G07820	Plant calmodulin-binding protein-related
QTL.A10.2	A10	16853008	20079891	18628582	18633829	A10p28710.1_BnaDAR	AT5G07800	Flavin-binding monooxygenase family protein
QTL.A10.2	A10	16853008	20079891	18647733	18653998	A10p28740.1_BnaDAR	AT5G07740	actin binding
QTL.A10.2	A10	16853008	20079891	18668100	18669612	A10p28780.1_BnaDAR	AT5G06980	unknown protein; BEST Arabidopsis thaliana protein match is: unknown protein (TAIR:AT3G12320.1); Has 30 Blast hits to 29 proteins in 7 species: Archae - 0; Bacteria - 0; Metazoa - 2; Fungi - 0; Plants - 28; Viruses - 0; Other Eukaryotes - 0 (source: NCBI BLink).
QTL.A10.2	A10	16853008	20079891	18670165	18671817	A10p28790.1_BnaDAR	AT5G06990	Protein of unknown function, DUF617
QTL.A10.2	A10	16853008	20079891	18689561	18690207	A10p28830.1_BnaDAR	AT5G07040	RING/U-box superfamily protein
QTL.A10.2	A10	16853008	20079891	18705745	18707735	A10p28880.1_BnaDAR	AT5G07080	HXXXD-type acyl-transferase family protein
QTL.A10.2	A10	16853008	20079891	18708318	18709557	A10p28890.1_BnaDAR	AT5G07090	Ribosomal protein S4 (RPS4A) family protein
QTL.A10.2	A10	16853008	20079891	18712749	18714686	A10p28910.1_BnaDAR	AT5G07130	LAC13 laccase 13
QTL.A10.2	A10	16853008	20079891	18715077	18720040	A10p28920.1_BnaDAR	AT5G07140	Protein kinase superfamily protein
QTL.A10.2	A10	16853008	20079891	18730504	18732195	A10p28950.1_BnaDAR	AT5G07190	ATS3 seed gene 3
QTL.A10.2	A10	16853008	20079891	18747065	18751049	A10p28970.1_BnaDAR	AT5G07210	ARR21, RR21 response regulator 21
QTL.A10.2	A10	16853008	20079891	18761981	18762292	A10p28990.1_BnaDAR	AT5G07230	Bifunctional inhibitor/lipid-transfer protein/seed storage 2S albumin superfamily protein
QTL.A10.2	A10	16853008	20079891	18763003	18764878	A10p29000.1_BnaDAR	AT5G07240	IQD24 IQ-domain 24
QTL.A10.2	A10	16853008	20079891	18774625	18777528	A10p29030.1_BnaDAR	AT5G07270	XBAT33 XB3 ortholog 3 in Arabidopsis thaliana
QTL.A10.2	A10	16853008	20079891	18779245	18782946	A10p29040.1_BnaDAR	AT5G07280	EMS1, EXS Leucine-rich repeat transmembrane protein kinase
QTL.A10.2	A10	16853008	20079891	18786056	18789837	A10p29050.1_BnaDAR	AT2G21790	R1, RNR1, CLS8, ATRNR1 ribonucleotide reductase 1
QTL.A10.2	A10	16853008	20079891	18802427	18806954	A10p29070.1_BnaDAR	AT5G07290	AML4, ML4 MEI2-like 4
QTL.A10.2	A10	16853008	20079891	18807883	18811578	A10p29080.1_BnaDAR	AT5G07300	BON2 Calcium-dependent phospholipid-binding Copine family protein
QTL.A10.2	A10	16853008	20079891	18812969	18820935	A10p29090.1_BnaDAR	AT5G07320	Mitochondrial substrate carrier family protein
QTL.A10.2	A10	16853008	20079891	18821686	18822171	A10p29100.1_BnaDAR	AT5G07330	unknown protein; FUNCTIONS IN: molecular_function unknown; INVOLVED IN: biological_process unknown; LOCATED IN: mitochondrion; BEST Arabidopsis thaliana protein match is: unknown protein (TAIR:AT1G63060.1); Has 1807 Blast hits to 1807 proteins in 277 species: Archae - 0; Bacteria - 0; Metazoa - 736; Fungi - 347; Plants - 385; Viruses - 0; Other Eukaryotes - 339 (source: NCBI BLink).
QTL.A10.2	A10	16853008	20079891	18831702	18833466	A10p29120.1_BnaDAR	AT5G07370	IPK2a, ATIPK2A inositol polyphosphate kinase 2 alpha
QTL.A10.2	A10	16853008	20079891	18833602	18836982	A10p29130.1_BnaDAR	AT5G07380	unknown protein; Has 84 Blast hits to 81 proteins in 31 species: Archae - 0; Bacteria - 0; Metazoa - 42; Fungi - 0; Plants - 41; Viruses - 0; Other Eukaryotes - 1 (source: NCBI BLink).
QTL.A10.2	A10	16853008	20079891	18842880	18843584	A10p29150.1_BnaDAR	AT2G13100	Major facilitator superfamily protein
QTL.A10.2	A10	16853008	20079891	18844490	18846123	A10p29160.1_BnaDAR	AT5G07410	Pectin lyase-like superfamily protein
QTL.A10.2	A10	16853008	20079891	18847729	18849366	A10p29170.1_BnaDAR	AT5G07420	Pectin lyase-like superfamily protein
QTL.A10.2	A10	16853008	20079891	18851631	18853437	A10p29180.1_BnaDAR	AT5G07440	GDH2 glutamate dehydrogenase 2
QTL.A10.2	A10	16853008	20079891	18864559	18866742	A10p29230.1_BnaDAR	AT5G07480	KUOX1 KAR-UP oxidoreductase 1
QTL.A10.2	A10	16853008	20079891	18868423	18869163	A10p29240.1_BnaDAR	AT5G07500	PEI1 Zinc finger C-x8-C-x5-C-x3-H type family protein
QTL.A10.2	A10	16853008	20079891	18908326	18908961	A10p29320.1_BnaDAR	AT5G07580	Integrase-type DNA-binding superfamily protein
QTL.A10.2	A10	16853008	20079891	18917255	18921479	A10p29360.1_BnaDAR	AT5G07630	lipid transporters
QTL.A10.2	A10	16853008	20079891	18921786	18923400	A10p29370.1_BnaDAR	AT5G07670	RNI-like superfamily protein
QTL.A10.2	A10	16853008	20079891	18927113	18928172	A10p29380.1_BnaDAR	AT5G07680	ANAC080, NAC080 NAC domain containing protein 80
QTL.A10.2	A10	16853008	20079891	18934865	18942289	A10p29390.1_BnaDAR	AT5G15310	ATMYB16, ATMIXTA, MYB16 myb domain protein 16
QTL.A10.2	A10	16853008	20079891	18948332	18950283	A10p29400.1_BnaDAR	AT5G61410	RPE, EMB2728 D-ribulose-5-phosphate-3-epimerase
QTL.A10.2	A10	16853008	20079891	18950348	18952566	A10p29410.1_BnaDAR	AT5G07710	Polynucleotidyl transferase, ribonuclease H-like superfamily protein
QTL.A10.2	A10	16853008	20079891	18953179	18953865	A10p29420.1_BnaDAR	NO HIT	NA
QTL.A10.2	A10	16853008	20079891	18957340	18960145	A10p29440.1_BnaDAR	AT5G06940	Leucine-rich repeat receptor-like protein kinase family protein
QTL.A10.2	A10	16853008	20079891	18988789	18991394	A10p29540.1_BnaDAR	AT5G06830	unknown protein; CONTAINS InterPro DOMAIN/s: Protein of unknown function DUF773 (InterPro:IPR008491); Has 365 Blast hits to 359 proteins in 109 species: Archae - 9; Bacteria - 13; Metazoa - 209; Fungi - 7; Plants - 47; Viruses - 0; Other Eukaryotes - 80 (source: NCBI BLink).
QTL.A10.2	A10	16853008	20079891	19001395	19001971	A10p29570.1_BnaDAR	AT4G34710	ADC2, SPE2, ATADC2 arginine decarboxylase 2
QTL.A10.2	A10	16853008	20079891	19010402	19011040	A10p29590.1_BnaDAR	AT5G06790	unknown protein; FUNCTIONS IN: molecular_function unknown; INVOLVED IN: biological_process unknown; LOCATED IN: chloroplast; EXPRESSED IN: 9 plant structures; EXPRESSED DURING: LP.04 four leaves visible, LP.02 two leaves visible, petal differentiation and expansion stage, D bilateral stage; BEST Arabidopsis thaliana protein match is: unknown protein (TAIR:AT3G57950.1); Has 1807 Blast hits to 1807…
QTL.A10.2	A10	16853008	20079891	19012884	19014381	A10p29600.1_BnaDAR	AT5G06780	Emsy N Terminus (ENT)/ plant Tudor-like domains-containing protein
QTL.A10.2	A10	16853008	20079891	19015060	19015795	A10p29610.1_BnaDAR	AT5G06760	LEA4-5 Late Embryogenesis Abundant 4-5
QTL.A10.2	A10	16853008	20079891	19018931	19020562	A10p29630.1_BnaDAR	AT5G06750	Protein phosphatase 2C family protein
QTL.A10.2	A10	16853008	20079891	19035980	19037593	A10p29660.1_BnaDAR	AT5G06730	Peroxidase superfamily protein
QTL.A10.2	A10	16853008	20079891	19045603	19047077	A10p29670.1_BnaDAR	AT5G06720	ATPA2, PA2 peroxidase 2
QTL.A10.2	A10	16853008	20079891	19052106	19054471	A10p29680.1_BnaDAR	AT5G06710	HAT14 homeobox from Arabidopsis thaliana
QTL.A10.2	A10	16853008	20079891	19059943	19061224	A10p29700.1_BnaDAR	AT5G06690	WCRKC1 WCRKC thioredoxin 1
QTL.A10.2	A10	16853008	20079891	19071555	19090925	A10p29730.1_BnaDAR	AT5G06600	UBP12 ubiquitin-specific protease 12
QTL.A10.2	A10	16853008	20079891	19096727	19105249	A10p29790.1_BnaDAR	AT5G06600	UBP12 ubiquitin-specific protease 12
QTL.A10.2	A10	16853008	20079891	19107159	19110950	A10p29810.1_BnaDAR	AT5G06580	FAD-linked oxidases family protein
QTL.A10.2	A10	16853008	20079891	19111172	19113942	A10p29820.1_BnaDAR	AT5G06570	alpha/beta-Hydrolases superfamily protein
QTL.A10.2	A10	16853008	20079891	19116215	19118352	A10p29840.1_BnaDAR	AT5G06560	Protein of unknown function, DUF593
QTL.A10.2	A10	16853008	20079891	19118513	19120430	A10p29850.1_BnaDAR	AT5G06550	CONTAINS InterPro DOMAIN/s: Transcription factor jumonji/aspartyl beta-hydroxylase (InterPro:IPR003347), F-box domain, Skp2-like (InterPro:IPR022364), Transcription factor jumonji (InterPro:IPR013129); BEST Arabidopsis thaliana protein match is: transferases, transferring glycosyl groups (TAIR:AT1G78280.1); Has 1762 Blast hits to 1747 proteins in 292 species: Archae - 0; Bacteria - 297; Metazoa -…
QTL.A10.2	A10	16853008	20079891	19120466	19122304	A10p29860.1_BnaDAR	AT5G06540	Pentatricopeptide repeat (PPR) superfamily protein
QTL.A10.2	A10	16853008	20079891	19126986	19132368	A10p29870.1_BnaDAR	AT5G06530	ABC-2 type transporter family protein
QTL.A10.2	A10	16853008	20079891	19134093	19136572	A10p29890.1_BnaDAR	AT5G52820	WD-40 repeat family protein / notchless protein, putative
QTL.A10.2	A10	16853008	20079891	19144933	19145998	A10p29920.1_BnaDAR	AT5G06480	Immunoglobulin E-set superfamily protein
QTL.A10.2	A10	16853008	20079891	19146616	19147545	A10p29930.1_BnaDAR	AT5G06470	Glutaredoxin family protein
QTL.A10.2	A10	16853008	20079891	19154240	19156430	A10p29950.1_BnaDAR	AT5G06440	BEST Arabidopsis thaliana protein match is: Polyketide cyclase/dehydrase and lipid transport superfamily protein (TAIR:AT3G11720.3); Has 155 Blast hits to 153 proteins in 39 species: Archae - 0; Bacteria - 4; Metazoa - 5; Fungi - 6; Plants - 101; Viruses - 0; Other Eukaryotes - 39 (source: NCBI BLink).
QTL.A10.2	A10	16853008	20079891	19157378	19158374	A10p29960.1_BnaDAR	AT5G06430	Thioredoxin superfamily protein
QTL.A10.2	A10	16853008	20079891	19159022	19161472	A10p29970.1_BnaDAR	AT3G11710	ATKRS-1 lysyl-tRNA synthetase 1
QTL.A10.2	A10	16853008	20079891	19185575	19185769	A10p30040.1_BnaDAR	NO HIT	NA
QTL.A10.2	A10	16853008	20079891	19187931	19188927	A10p30050.1_BnaDAR	AT5G06320	NHL3 NDR1/HIN1-like 3
QTL.A10.2	A10	16853008	20079891	19189339	19190778	A10p30060.1_BnaDAR	AT5G12280	SWAP (Suppressor-of-White-APricot)/surp RNA-binding domain-containing protein
QTL.A10.2	A10	16853008	20079891	19194113	19194358	A10p30080.1_BnaDAR	NO HIT	NA
QTL.A10.2	A10	16853008	20079891	19204262	19207841	A10p30100.1_BnaDAR	AT5G06300	Putative lysine decarboxylase family protein
QTL.A10.2	A10	16853008	20079891	19210915	19211364	A10p30120.1_BnaDAR	AT5G06280	unknown protein; BEST Arabidopsis thaliana protein match is: unknown protein (TAIR:AT3G52520.1); Has 1807 Blast hits to 1807 proteins in 277 species: Archae - 0; Bacteria - 0; Metazoa - 736; Fungi - 347; Plants - 385; Viruses - 0; Other Eukaryotes - 339 (source: NCBI BLink).
QTL.A10.2	A10	16853008	20079891	19222585	19223165	A10p30150.1_BnaDAR	NO HIT	NA
QTL.A10.2	A10	16853008	20079891	19224231	19224810	A10p30160.1_BnaDAR	NO HIT	NA
QTL.A10.2	A10	16853008	20079891	19229384	19231129	A10p30180.1_BnaDAR	NO HIT	NA
QTL.A10.2	A10	16853008	20079891	19233755	19234329	A10p30200.1_BnaDAR	AT5G06500	AGL96 AGAMOUS-like 96
QTL.A10.2	A10	16853008	20079891	19236791	19239180	A10p30220.1_BnaDAR	AT5G06260	TLD-domain containing nucleolar protein
QTL.A10.2	A10	16853008	20079891	19246028	19248066	A10p30230.1_BnaDAR	AT5G06250	AP2/B3-like transcriptional factor family protein
QTL.A10.2	A10	16853008	20079891	19265931	19268935	A10p30280.1_BnaDAR	AT5G07120	SNX2b sorting nexin 2B
QTL.A10.2	A10	16853008	20079891	19269324	19270566	A10p30290.1_BnaDAR	AT3G11510	Ribosomal protein S11 family protein
QTL.A10.2	A10	16853008	20079891	19291841	19292898	A10p30320.1_BnaDAR	AT5G06080	LBD33 LOB domain-containing protein 33
QTL.A10.2	A10	16853008	20079891	19302660	19303367	A10p30330.1_BnaDAR	AT5G06070	RBE, RAB C2H2 and C2HC zinc fingers superfamily protein
QTL.A10.2	A10	16853008	20079891	19306657	19308147	A10p30340.1_BnaDAR	AT5G06060	NAD(P)-binding Rossmann-fold superfamily protein
QTL.A10.2	A10	16853008	20079891	19313456	19314562	A10p30360.1_BnaDAR	AT5G05990	Mitochondrial glycoprotein family protein
QTL.A10.2	A10	16853008	20079891	19314898	19343502	A10p30370.1_BnaDAR	AT5G05980	ATDFB, DFB, FPGS1 DHFS-FPGS homolog B
QTL.A10.2	A10	16853008	20079891	19326749	19328048	A10p30390.1_BnaDAR	AT5G05965	unknown protein; FUNCTIONS IN: molecular_function unknown; INVOLVED IN: biological_process unknown; LOCATED IN: chloroplast; BEST Arabidopsis thaliana protein match is: unknown protein (TAIR:AT2G39855.2); Has 30201 Blast hits to 17322 proteins in 780 species: Archae - 12; Bacteria - 1396; Metazoa - 17338; Fungi - 3422; Plants - 5037; Viruses - 0; Other Eukaryotes - 2996 (source: NCBI BLink).
QTL.A10.2	A10	16853008	20079891	19381704	19384253	A10p30520.1_BnaDAR	AT5G05850	PIRL1 plant intracellular ras group-related LRR 1
QTL.A10.2	A10	16853008	20079891	19386983	19389355	A10p30530.1_BnaDAR	AT5G05840	Protein of unknown function (DUF620)
QTL.A10.2	A10	16853008	20079891	19392008	19394384	A10p30550.1_BnaDAR	AT5G05820	Nucleotide-sugar transporter family protein
QTL.A10.2	A10	16853008	20079891	19402464	19404564	A10p30570.1_BnaDAR	AT5G05800	unknown protein; BEST Arabidopsis thaliana protein match is: unknown protein (TAIR:AT3G11290.1); Has 1807 Blast hits to 1807 proteins in 277 species: Archae - 0; Bacteria - 0; Metazoa - 736; Fungi - 347; Plants - 385; Viruses - 0; Other Eukaryotes - 339 (source: NCBI BLink).
QTL.A10.2	A10	16853008	20079891	19406377	19407313	A10p30580.1_BnaDAR	AT5G05790	Duplicated homeodomain-like superfamily protein
QTL.A10.2	A10	16853008	20079891	19416493	19416770	A10p30610.1_BnaDAR	AT5G05760	SYP31, ATSED5, ATSYP31, SED5 syntaxin of plants 31
QTL.A10.2	A10	16853008	20079891	19419904	19423106	A10p30630.1_BnaDAR	AT5G05730	ASA1 anthranilate synthase alpha subunit 1
QTL.A10.2	A10	16853008	20079891	19427404	19430512	A10p30660.1_BnaDAR	AT5G05700	ATE1, DLS1, ATATE1 arginine-tRNA protein transferase 1
QTL.A10.2	A10	16853008	20079891	19437970	19442078	A10p30670.1_BnaDAR	AT5G05690	CPD, CYP90A, CYP90, CBB3, DWF3, CYP90A1 Cytochrome P450 superfamily protein
QTL.A10.2	A10	16853008	20079891	19446269	19447774	A10p30690.1_BnaDAR	AT5G05670	signal recognition particle binding
QTL.A10.2	A10	16853008	20079891	19448391	19452652	A10p30700.1_BnaDAR	AT5G05660	ATNFXL2 sequence-specific DNA binding transcription factors;zinc ion binding;sequence-specific DNA binding transcription factors
QTL.A10.2	A10	16853008	20079891	19455315	19456780	A10p30720.1_BnaDAR	AT5G05610	AL1 alfin-like 1
QTL.A10.2	A10	16853008	20079891	19464121	19465030	A10p30740.1_BnaDAR	AT5G05550	sequence-specific DNA binding transcription factors
QTL.A10.2	A10	16853008	20079891	19468331	19470377	A10p30760.1_BnaDAR	AT5G05510	Mad3/BUB1 homology region 1
QTL.A10.2	A10	16853008	20079891	19493997	19494623	A10p30830.1_BnaDAR	AT5G05370	Cytochrome b-c1 complex, subunit 8 protein
QTL.A10.2	A10	16853008	20079891	19507078	19510477	A10p30870.1_BnaDAR	AT5G05340	Peroxidase superfamily protein
QTL.A10.2	A10	16853008	20079891	19514150	19514721	A10p30890.1_BnaDAR	AT5G05300	unknown protein; FUNCTIONS IN: molecular_function unknown; INVOLVED IN: biological_process unknown; LOCATED IN: endomembrane system; EXPRESSED IN: 10 plant structures; EXPRESSED DURING: 8 growth stages; Has 1807 Blast hits to 1807 proteins in 277 species: Archae - 0; Bacteria - 0; Metazoa - 736; Fungi - 347; Plants - 385; Viruses - 0; Other Eukaryotes - 339 (source: NCBI BLink).
QTL.A10.2	A10	16853008	20079891	19518550	19519592	A10p30910.1_BnaDAR	AT5G05280	RING/U-box superfamily protein
QTL.A10.2	A10	16853008	20079891	19522890	19524729	A10p30930.1_BnaDAR	AT5G05260	CYP79A2 cytochrome p450 79a2
QTL.A10.2	A10	16853008	20079891	19525812	19526769	A10p30940.1_BnaDAR	AT5G05250	unknown protein; BEST Arabidopsis thaliana protein match is: unknown protein (TAIR:AT3G56360.1); Has 30201 Blast hits to 17322 proteins in 780 species: Archae - 12; Bacteria - 1396; Metazoa - 17338; Fungi - 3422; Plants - 5037; Viruses - 0; Other Eukaryotes - 2996 (source: NCBI BLink).
QTL.A10.2	A10	16853008	20079891	19528399	19530710	A10p30950.1_BnaDAR	AT5G05240	Uncharacterised conserved protein (UCP030365)
QTL.A10.2	A10	16853008	20079891	19539022	19541553	A10p30990.1_BnaDAR	AT5G05200	Protein kinase superfamily protein
QTL.A10.2	A10	16853008	20079891	19572336	19573494	A10p31070.1_BnaDAR	AT5G05080	UBC22, ATUBC22 ubiquitin-conjugating enzyme 22
QTL.A10.2	A10	16853008	20079891	19594116	19595289	A10p31120.1_BnaDAR	NO HIT	NA
QTL.A10.2	A10	16853008	20079891	19594666	19600250	A10p31130.1_BnaDAR	AT5G26120	ATASD2, ASD2 alpha-L-arabinofuranosidase 2
QTL.A10.2	A10	16853008	20079891	19606629	19610274	A10p31150.1_BnaDAR	AT5G04990	SUN1, ATSUN1 SAD1/UNC-84 domain protein 1
QTL.A10.2	A10	16853008	20079891	19612121	19615298	A10p31160.1_BnaDAR	AT5G04970	Plant invertase/pectin methylesterase inhibitor superfamily
QTL.A10.2	A10	16853008	20079891	19615737	19616948	A10p31170.1_BnaDAR	AT5G04950	NAS1, ATNAS1 nicotianamine synthase 1
QTL.A10.2	A10	16853008	20079891	19617828	19618387	A10p31180.1_BnaDAR	AT5G04940	SUVH1 SU(VAR)3-9 homolog 1
QTL.A10.2	A10	16853008	20079891	19618461	19623359	A10p31190.1_BnaDAR	AT5G04940	SUVH1 SU(VAR)3-9 homolog 1
QTL.A10.2	A10	16853008	20079891	19634445	19636478	A10p31210.1_BnaDAR	AT5G04920	EAP30/Vps36 family protein
QTL.A10.2	A10	16853008	20079891	19638009	19640048	A10p31230.1_BnaDAR	AT2G26640	KCS11 3-ketoacyl-CoA synthase 11
QTL.A10.2	A10	16853008	20079891	19655780	19657631	A10p31280.1_BnaDAR	AT1G23465	Peptidase S24/S26A/S26B/S26C family protein
QTL.A10.2	A10	16853008	20079891	19657632	19658117	A10p31290.1_BnaDAR	NO HIT	NA
QTL.A10.2	A10	16853008	20079891	19658485	19661340	A10p31300.1_BnaDAR	AT5G04870	CPK1, ATCPK1 calcium dependent protein kinase 1
QTL.A10.2	A10	16853008	20079891	19668245	19671246	A10p31320.1_BnaDAR	AT5G04860	unknown protein; BEST Arabidopsis thaliana protein match is: unknown protein (TAIR:AT3G11760.1); Has 1807 Blast hits to 1807 proteins in 277 species: Archae - 0; Bacteria - 0; Metazoa - 736; Fungi - 347; Plants - 385; Viruses - 0; Other Eukaryotes - 339 (source: NCBI BLink).
QTL.A10.2	A10	16853008	20079891	19675011	19676481	A10p31330.1_BnaDAR	AT5G04850	VPS60.2 SNF7 family protein
QTL.A10.2	A10	16853008	20079891	19682179	19699033	A10p31350.1_BnaDAR	AT5G05130	DNA/RNA helicase protein
QTL.A10.2	A10	16853008	20079891	19709889	19711465	A10p31380.1_BnaDAR	AT5G04830	Nuclear transport factor 2 (NTF2) family protein
QTL.A10.2	A10	16853008	20079891	19720279	19721481	A10p31400.1_BnaDAR	AT5G07060	CCCH-type zinc fingerfamily protein with RNA-binding domain
QTL.A10.2	A10	16853008	20079891	19729061	19733122	A10p31430.1_BnaDAR	AT5G04740	ACT domain-containing protein
QTL.A10.2	A10	16853008	20079891	19737159	19739655	A10p31450.1_BnaDAR	AT5G04710	Zn-dependent exopeptidases superfamily protein
QTL.A10.2	A10	16853008	20079891	19746660	19747936	A10p31490.1_BnaDAR	AT5G04610	S-adenosyl-L-methionine-dependent methyltransferases superfamily protein
QTL.A10.2	A10	16853008	20079891	19776720	19777335	A10p31540.1_BnaDAR	AT1G03457	RNA-binding (RRM/RBD/RNP motifs) family protein
QTL.A10.2	A10	16853008	20079891	19785002	19787144	A10p31550.1_BnaDAR	AT5G04550	Protein of unknown function (DUF668)
QTL.A10.2	A10	16853008	20079891	19788010	19793409	A10p31560.1_BnaDAR	AT5G04540	Myotubularin-like phosphatases II superfamily
QTL.A10.2	A10	16853008	20079891	19795168	19796615	A10p31570.1_BnaDAR	AT5G04530	KCS19 3-ketoacyl-CoA synthase 19
QTL.A10.2	A10	16853008	20079891	19809700	19815537	A10p31610.1_BnaDAR	AT5G04480	UDP-Glycosyltransferase superfamily protein
QTL.A10.2	A10	16853008	20079891	19819549	19820292	A10p31620.1_BnaDAR	AT5G04470	SIM cyclin-dependent protein kinase inhibitors
QTL.A10.2	A10	16853008	20079891	19834480	19838306	A10p31650.1_BnaDAR	AT5G04430	BTR1, BTR1S binding to TOMV RNA 1L (long form)
QTL.A10.2	A10	16853008	20079891	19903885	19908053	A10p31780.1_BnaDAR	AT5G04340	C2H2, CZF2, ZAT6 zinc finger of Arabidopsis thaliana 6
QTL.A10.2	A10	16853008	20079891	19930880	19931466	A10p31820.1_BnaDAR	AT2G32760	unknown protein; Has 229 Blast hits to 229 proteins in 104 species: Archae - 0; Bacteria - 2; Metazoa - 79; Fungi - 90; Plants - 49; Viruses - 0; Other Eukaryotes - 9 (source: NCBI BLink).
QTL.A10.2	A10	16853008	20079891	19950789	19960097	A10p31860.1_BnaDAR	AT5G04310	Pectin lyase-like superfamily protein
QTL.A10.2	A10	16853008	20079891	19958214	19959057	A10p31870.1_BnaDAR	NO HIT	NA
QTL.A10.2	A10	16853008	20079891	19977394	19979372	A10p31890.1_BnaDAR	AT5G04270	DHHC-type zinc finger family protein
QTL.A10.2	A10	16853008	20079891	19979504	19980759	A10p31900.1_BnaDAR	AT5G04260	WCRKC2 WCRKC thioredoxin 2
QTL.A10.2	A10	16853008	20079891	19991351	19994204	A10p31930.1_BnaDAR	AT5G04220	SYTC, ATSYTC, NTMC2TYPE1.3, NTMC2T1.3, SYT3 Calcium-dependent lipid-binding (CaLB domain) family protein
QTL.A10.2	A10	16853008	20079891	19998724	20000268	A10p31960.1_BnaDAR	AT5G04180	ATACA3, ACA3 alpha carbonic anhydrase 3
QTL.A10.2	A10	16853008	20079891	20004141	20006129	A10p31980.1_BnaDAR	AT5G04160	Nucleotide-sugar transporter family protein
QTL.A10.2	A10	16853008	20079891	20024611	20027836	A10p32020.1_BnaDAR	AT5G04110	GYRB3 DNA GYRASE B3
QTL.A10.2	A10	16853008	20079891	20051858	20052103	A10p32100.1_BnaDAR	NO HIT	NA
QTL.A10.2	A10	16853008	20079891	20054375	20058900	A10p32110.1_BnaDAR	AT5G04020	calmodulin binding
QTL.A10.2	A10	16853008	20079891	20060322	20062770	A10p32120.1_BnaDAR	AT5G04010	F-box family protein
QTL.A10.2	A10	16853008	20079891	20068892	20069995	A10p32140.1_BnaDAR	AT5G03980	SGNH hydrolase-type esterase superfamily protein
QTL.A10.2	A10	16853008	20079891	20070062	20072758	A10p32150.1_BnaDAR	AT5G03970	F-box associated ubiquitination effector family protein
QTL.A10.2	A10	16853008	20079891	20073770	20074357	A10p32160.1_BnaDAR	NO HIT	NA
QTL.A10.2	A10	16853008	20079891	20076830	20078765	A10p32170.1_BnaDAR	AT5G03960	IQD12 IQ-domain 12
QTL.C01.1	C01	480998	7217324	484901	486898	C01p00950.1_BnaDAR	AT4G39950	CYP79B2 cytochrome P450, family 79, subfamily B, polypeptide 2
QTL.C01.1	C01	480998	7217324	488258	490600	C01p00970.1_BnaDAR	AT4G39952	Pentatricopeptide repeat (PPR) superfamily protein
QTL.C01.1	C01	480998	7217324	492176	493634	C01p00980.1_BnaDAR	NO HIT	NA
QTL.C01.1	C01	480998	7217324	495649	498337	C01p00990.1_BnaDAR	AT4G39960	Molecular chaperone Hsp40/DnaJ family protein
QTL.C01.1	C01	480998	7217324	503267	504212	C01p01000.1_BnaDAR	NO HIT	NA
QTL.C01.1	C01	480998	7217324	506323	508475	C01p01010.1_BnaDAR	AT4G39980	DHS1 3-deoxy-D-arabino-heptulosonate 7-phosphate synthase 1
QTL.C01.1	C01	480998	7217324	509937	511004	C01p01020.1_BnaDAR	AT4G39990	ATRABA4B, ATRAB11G, ATGB3, RABA4B RAB GTPase homolog A4B
QTL.C01.1	C01	480998	7217324	511005	513102	C01p01030.1_BnaDAR	NO HIT	NA
QTL.C01.1	C01	480998	7217324	514543	516325	C01p01040.1_BnaDAR	AT4G39990	ATRABA4B, ATRAB11G, ATGB3, RABA4B RAB GTPase homolog A4B
QTL.C01.1	C01	480998	7217324	546612	590894	C01p01110.1_BnaDAR	NO HIT	NA
QTL.C01.1	C01	480998	7217324	559797	561124	C01p01130.1_BnaDAR	AT4G40080	ENTH/ANTH/VHS superfamily protein
QTL.C01.1	C01	480998	7217324	566279	567851	C01p01150.1_BnaDAR	AT4G38060	unknown protein; BEST Arabidopsis thaliana protein match is: unknown protein (TAIR:AT5G65480.1); Has 63 Blast hits to 63 proteins in 13 species: Archae - 0; Bacteria - 0; Metazoa - 0; Fungi - 0; Plants - 63; Viruses - 0; Other Eukaryotes - 0 (source: NCBI BLink).
QTL.C01.1	C01	480998	7217324	568878	572112	C01p01160.1_BnaDAR	AT4G38050	Xanthine/uracil permease family protein
QTL.C01.1	C01	480998	7217324	579105	582620	C01p01180.1_BnaDAR	AT4G38030	Rhamnogalacturonate lyase family protein
QTL.C01.1	C01	480998	7217324	618804	619220	C01p01240.1_BnaDAR	NO HIT	NA
QTL.C01.1	C01	480998	7217324	629736	633095	C01p01250.1_BnaDAR	AT4G37940	AGL21 AGAMOUS-like 21
QTL.C01.1	C01	480998	7217324	633303	636415	C01p01260.1_BnaDAR	AT4G37930	SHM1, STM, SHMT1 serine transhydroxymethyltransferase 1
QTL.C01.1	C01	480998	7217324	636869	638798	C01p01270.1_BnaDAR	AT4G37920	unknown protein; FUNCTIONS IN: molecular_function unknown; INVOLVED IN: biological_process unknown; LOCATED IN: chloroplast thylakoid membrane, chloroplast, chloroplast envelope; BEST Arabidopsis thaliana protein match is: unknown protein (TAIR:AT1G36320.1); Has 123 Blast hits to 120 proteins in 40 species: Archae - 2; Bacteria - 11; Metazoa - 8; Fungi - 0; Plants - 85; Viruses - 0; Other Eukaryo…
QTL.C01.1	C01	480998	7217324	638938	641560	C01p01280.1_BnaDAR	AT4G37910	mtHsc70-1 mitochondrial heat shock protein 70-1
QTL.C01.1	C01	480998	7217324	644264	644685	C01p01300.1_BnaDAR	NO HIT	NA
QTL.C01.1	C01	480998	7217324	650813	654331	C01p01320.1_BnaDAR	AT4G37870	PCK1, PEPCK phosphoenolpyruvate carboxykinase 1
QTL.C01.1	C01	480998	7217324	655014	656448	C01p01330.1_BnaDAR	AT4G37860	SPT2 chromatin protein
QTL.C01.1	C01	480998	7217324	656537	657323	C01p01340.1_BnaDAR	NO HIT	NA
QTL.C01.1	C01	480998	7217324	662334	663847	C01p01350.1_BnaDAR	AT4G37850	basic helix-loop-helix (bHLH) DNA-binding superfamily protein
QTL.C01.1	C01	480998	7217324	672964	675237	C01p01360.1_BnaDAR	AT4G37840	HKL3 hexokinase-like 3
QTL.C01.1	C01	480998	7217324	675949	676830	C01p01370.1_BnaDAR	AT4G37830	cytochrome c oxidase-related
QTL.C01.1	C01	480998	7217324	687448	688115	C01p01400.1_BnaDAR	NO HIT	NA
[truncated: 3,766 more rows]

## Sheet: ESM_7
Laurençon et al.
Combining QTL detection with genomic and phenomic predictions to capture favorable alleles involved in seed germination in oilseed rape (Brassica napus L.)
Online Resource 7: Predictive ability of genomic (GBLUP) and phenomic (HBLUP) prediction models for FG, MGT, AUC, GR, T20, T50, T80, UNI
Dots represent the observed and the predicted trait values across a fivefold cross-validation with 10 repetitions.
Colors and dot types represents genomic clusters previously defined.
The mean predictive ability (r) calculated across the entire dataset and a fivefold cross-validation with 100 repetitions is represented with a black line.

## Sheet: ESM_8
Laurençon et al.
Combining QTL detection with genomic and phenomic predictions to capture favorable alleles involved in seed germination in oilseed rape (Brassica napus L.)
Online Resource 8: Concordance rate in the case of a selection intensity of 10% between the best and worst genotypes chosen on their BLUEs and GEBV (BLUEs/GEBV), or the best/worst genotypes chosen on their BLUEs and PEPV (BLUEs/PEPV).
Concordance rates were measured for the three prediction scenarios, CVwhole, CVlocal and CVwhole/local and for each trait, using 210 genotypes.
Top 10%
Trait	BLUEs/GEBV CVwhole	BLUES/PEPV CVwhole	BLUEs/GEBV CVlocal	BLUEs/PEPV CVlocal	BLUEs/GEBV CVwhole/local	BLUEs/PEPV CVwhole/local
GP36	0.14	0.17	0.11	0.18	0.11	0.33
T50	0.05	0.2	0.07	0.15	0.03	0.15
T20	0.11	0.24	/	0.11	0	0
T80	0.05	0.17	0.07	0.11	0	0.05
AUC	0.17	0.24	0.03	0.07	0.11	0.15
FG	0.17	0.11	0	0.25	0	0.11
GP	0.02	0.05	/	/	0.05	0.11
MGT	0.11	0.14	0.11	0.25	0.11	0.11
UNI	0.08	0.11	/	/	0	0
Concordance rates were measured for the three prediction scenarios, CVwhole, CVlocal and CVwhole/local and for each trait, using 210 genotypes.
Worst 10%
Trait	BLUEs/GEBV CVwhole	BLUEs/PEPV CVwhole	BLUEs/GEBV CVlocal	BLUEs/PEPV CVlocal	BLUEs/GEBV CVwhole/local	BLUEs/PEPV CVwhole/local
GP36	0.27	0.24	0.11	0.11	0.05	0.05
T50	0.14	0.17	0.03	0.15	0.11	0.19
T20	0.17	0.31	/	0.2	0.11	0.18
T80	0.11	0.17	0.05	0	0.05	0
AUC	0.08	0.14	0.05	0.18	0.05	0.18
FG	0.17	0.11	0	0.05	0	0
GP	0.08	0.2	/	/	0.11	0.18
MGT	0.2	0.31	0	0.11	0.05	0.11
UNI	0.11	0.11	/	/	0	0
